# Supplementary material for: A scaffolded and annotated reference genome of giant kelp (Macrocystis pyrifera)
Source: BMC Genomics. 2023 Sep 13;24:543. doi: 10.1186/s12864-023-09658-x (PMC10498591; doi:10.1186/s12864-023-09658-x)
Supplement: Supplementary file 2 — Additional file 2. [file 12864_2023_9658_MOESM2_ESM.gff3]

##gff-version 3
##sequence-region contig_115 1 142017
contig_115	prediction	gene	99470	100038	0	-	.	ID=gene_29721;Name=jgi.p|Macpyr2|2229;portal_id=Macpyr2;product_name=expressed protein;proteinId=2229;transcriptId=2229
contig_115	prediction	mRNA	99470	100038	.	-	.	ID=mRNA_29721;Name=jgi.p|Macpyr2|2229;Parent=gene_29721;proteinId=2229;track=FilteredModels3;transcriptId=2229
contig_115	prediction	exon	99470	100038	.	-	.	ID=exon_29721_1;Parent=mRNA_29721
contig_115	prediction	five_prime_UTR	99964	100038	.	-	.	ID=UTR5_29721;Parent=mRNA_29721
contig_115	prediction	CDS	99592	99963	.	-	0	ID=CDS_29721;Parent=mRNA_29721
contig_115	prediction	three_prime_UTR	99470	99591	.	-	.	ID=UTR3_29721;Parent=mRNA_29721
contig_115	prediction	gene	88504	91907	0	+	.	ID=gene_29720;Name=jgi.p|Macpyr2|8749155;portal_id=Macpyr2;product_name=expressed protein;proteinId=8749155;transcriptId=8750193
contig_115	prediction	mRNA	88504	91907	.	+	.	ID=mRNA_29720;Name=jgi.p|Macpyr2|8749155;Parent=gene_29720;proteinId=8749155;track=FilteredModels3;transcriptId=8750193
contig_115	prediction	exon	88504	88582	.	+	.	ID=exon_29720_1;Parent=mRNA_29720
contig_115	prediction	CDS	88504	88582	.	+	0	ID=CDS_29720;Parent=mRNA_29720
contig_115	prediction	exon	89210	89265	.	+	.	ID=exon_29720_2;Parent=mRNA_29720
contig_115	prediction	CDS	89210	89265	.	+	2	ID=CDS_29720;Parent=mRNA_29720
contig_115	prediction	exon	89894	90034	.	+	.	ID=exon_29720_3;Parent=mRNA_29720
contig_115	prediction	CDS	89894	90034	.	+	0	ID=CDS_29720;Parent=mRNA_29720
contig_115	prediction	exon	91205	91907	.	+	.	ID=exon_29720_4;Parent=mRNA_29720
contig_115	prediction	CDS	91205	91477	.	+	0	ID=CDS_29720;Parent=mRNA_29720
contig_115	prediction	three_prime_UTR	91478	91907	.	+	.	ID=UTR3_29720;Parent=mRNA_29720
contig_115	prediction	gene	132700	137789	0	-	.	ID=gene_29724;Name=jgi.p|Macpyr2|8749161;portal_id=Macpyr2;product_name=hypothetical protein;proteinId=8749161;transcriptId=8750199
contig_115	prediction	mRNA	132700	137789	.	-	.	ID=mRNA_29724;Name=jgi.p|Macpyr2|8749161;Parent=gene_29724;proteinId=8749161;track=FilteredModels3;transcriptId=8750199
contig_115	prediction	exon	137627	137789	.	-	.	ID=exon_29724_1;Parent=mRNA_29724
contig_115	prediction	five_prime_UTR	137740	137789	.	-	.	ID=UTR5_29724;Parent=mRNA_29724
contig_115	prediction	CDS	137627	137739	.	-	0	ID=CDS_29724;Parent=mRNA_29724
contig_115	prediction	exon	134255	134347	.	-	.	ID=exon_29724_2;Parent=mRNA_29724
contig_115	prediction	CDS	134255	134347	.	-	1	ID=CDS_29724;Parent=mRNA_29724
contig_115	prediction	exon	132700	133159	.	-	.	ID=exon_29724_3;Parent=mRNA_29724
contig_115	prediction	CDS	132700	133159	.	-	1	ID=CDS_29724;Parent=mRNA_29724
contig_115	prediction	gene	40239	40654	0	+	.	ID=gene_29718;Name=jgi.p|Macpyr2|9793235;portal_id=Macpyr2;product_name=expressed protein;proteinId=9793235;transcriptId=9794273
contig_115	prediction	mRNA	40239	40654	.	+	.	ID=mRNA_29718;Name=jgi.p|Macpyr2|9793235;Parent=gene_29718;proteinId=9793235;track=FilteredModels3;transcriptId=9794273
contig_115	prediction	exon	40239	40303	.	+	.	ID=exon_29718_1;Parent=mRNA_29718
contig_115	prediction	five_prime_UTR	40239	40302	.	+	.	ID=UTR5_29718;Parent=mRNA_29718
contig_115	prediction	CDS	40303	40303	.	+	0	ID=CDS_29718;Parent=mRNA_29718
contig_115	prediction	exon	40315	40654	.	+	.	ID=exon_29718_2;Parent=mRNA_29718
contig_115	prediction	CDS	40315	40532	.	+	2	ID=CDS_29718;Parent=mRNA_29718
contig_115	prediction	three_prime_UTR	40533	40654	.	+	.	ID=UTR3_29718;Parent=mRNA_29718
contig_115	prediction	gene	100309	106503	0	-	.	ID=gene_29722;Name=jgi.p|Macpyr2|9793255;portal_id=Macpyr2;product_name=hypothetical protein;proteinId=9793255;transcriptId=9794293
contig_115	prediction	mRNA	100309	106503	.	-	.	ID=mRNA_29722;Name=jgi.p|Macpyr2|9793255;Parent=gene_29722;proteinId=9793255;track=FilteredModels3;transcriptId=9794293
contig_115	prediction	exon	106288	106503	.	-	.	ID=exon_29722_1;Parent=mRNA_29722
contig_115	prediction	CDS	106288	106503	.	-	0	ID=CDS_29722;Parent=mRNA_29722
contig_115	prediction	exon	105205	105362	.	-	.	ID=exon_29722_2;Parent=mRNA_29722
contig_115	prediction	CDS	105205	105362	.	-	0	ID=CDS_29722;Parent=mRNA_29722
contig_115	prediction	exon	104091	104277	.	-	.	ID=exon_29722_3;Parent=mRNA_29722
contig_115	prediction	CDS	104091	104277	.	-	1	ID=CDS_29722;Parent=mRNA_29722
contig_115	prediction	exon	102303	102457	.	-	.	ID=exon_29722_4;Parent=mRNA_29722
contig_115	prediction	CDS	102303	102457	.	-	0	ID=CDS_29722;Parent=mRNA_29722
contig_115	prediction	exon	100309	100501	.	-	.	ID=exon_29722_5;Parent=mRNA_29722
contig_115	prediction	CDS	100309	100501	.	-	1	ID=CDS_29722;Parent=mRNA_29722
##sequence-region contig_121 1 130794
contig_121	prediction	gene	29805	41340	0	+	.	ID=gene_29813;Name=jgi.p|Macpyr2|2710;portal_id=Macpyr2;product_name=Coatomer WD associated region-domain containing protein;proteinId=2710;transcriptId=2710
contig_121	prediction	mRNA	29805	41340	.	+	.	ID=mRNA_29813;Name=jgi.p|Macpyr2|2710;Parent=gene_29813;proteinId=2710;track=FilteredModels3;transcriptId=2710
contig_121	prediction	exon	29805	29994	.	+	.	ID=exon_29813_1;Parent=mRNA_29813
contig_121	prediction	five_prime_UTR	29805	29889	.	+	.	ID=UTR5_29813;Parent=mRNA_29813
contig_121	prediction	CDS	29890	29994	.	+	0	ID=CDS_29813;Parent=mRNA_29813
contig_121	prediction	exon	33936	34058	.	+	.	ID=exon_29813_2;Parent=mRNA_29813
contig_121	prediction	CDS	33936	34058	.	+	0	ID=CDS_29813;Parent=mRNA_29813
contig_121	prediction	exon	35439	35593	.	+	.	ID=exon_29813_3;Parent=mRNA_29813
contig_121	prediction	CDS	35439	35593	.	+	0	ID=CDS_29813;Parent=mRNA_29813
contig_121	prediction	exon	37975	38146	.	+	.	ID=exon_29813_4;Parent=mRNA_29813
contig_121	prediction	CDS	37975	38146	.	+	1	ID=CDS_29813;Parent=mRNA_29813
contig_121	prediction	exon	38888	39025	.	+	.	ID=exon_29813_5;Parent=mRNA_29813
contig_121	prediction	CDS	38888	39025	.	+	0	ID=CDS_29813;Parent=mRNA_29813
contig_121	prediction	exon	40252	40320	.	+	.	ID=exon_29813_6;Parent=mRNA_29813
contig_121	prediction	CDS	40252	40320	.	+	0	ID=CDS_29813;Parent=mRNA_29813
contig_121	prediction	exon	41129	41340	.	+	.	ID=exon_29813_7;Parent=mRNA_29813
contig_121	prediction	CDS	41129	41269	.	+	0	ID=CDS_29813;Parent=mRNA_29813
contig_121	prediction	three_prime_UTR	41270	41340	.	+	.	ID=UTR3_29813;Parent=mRNA_29813
contig_121	prediction	gene	4286	22309	0	+	.	ID=gene_29812;Name=jgi.p|Macpyr2|8857499;portal_id=Macpyr2;product_name=WD40-repeat-containing domain protein;proteinId=8857499;transcriptId=8858537
contig_121	prediction	mRNA	4286	22309	.	+	.	ID=mRNA_29812;Name=jgi.p|Macpyr2|8857499;Parent=gene_29812;proteinId=8857499;track=FilteredModels3;transcriptId=8858537
contig_121	prediction	exon	4286	4417	.	+	.	ID=exon_29812_1;Parent=mRNA_29812
contig_121	prediction	CDS	4286	4417	.	+	0	ID=CDS_29812;Parent=mRNA_29812
contig_121	prediction	exon	6922	7059	.	+	.	ID=exon_29812_2;Parent=mRNA_29812
contig_121	prediction	CDS	6922	7059	.	+	0	ID=CDS_29812;Parent=mRNA_29812
contig_121	prediction	exon	8982	9116	.	+	.	ID=exon_29812_3;Parent=mRNA_29812
contig_121	prediction	CDS	8982	9116	.	+	0	ID=CDS_29812;Parent=mRNA_29812
contig_121	prediction	exon	10765	10850	.	+	.	ID=exon_29812_4;Parent=mRNA_29812
contig_121	prediction	CDS	10765	10850	.	+	0	ID=CDS_29812;Parent=mRNA_29812
contig_121	prediction	exon	11473	11591	.	+	.	ID=exon_29812_5;Parent=mRNA_29812
contig_121	prediction	CDS	11473	11591	.	+	1	ID=CDS_29812;Parent=mRNA_29812
contig_121	prediction	exon	12397	12550	.	+	.	ID=exon_29812_6;Parent=mRNA_29812
contig_121	prediction	CDS	12397	12550	.	+	2	ID=CDS_29812;Parent=mRNA_29812
contig_121	prediction	exon	14431	14518	.	+	.	ID=exon_29812_7;Parent=mRNA_29812
contig_121	prediction	CDS	14431	14518	.	+	1	ID=CDS_29812;Parent=mRNA_29812
contig_121	prediction	exon	15761	15847	.	+	.	ID=exon_29812_8;Parent=mRNA_29812
contig_121	prediction	CDS	15761	15847	.	+	0	ID=CDS_29812;Parent=mRNA_29812
contig_121	prediction	exon	16878	16982	.	+	.	ID=exon_29812_9;Parent=mRNA_29812
contig_121	prediction	CDS	16878	16982	.	+	0	ID=CDS_29812;Parent=mRNA_29812
contig_121	prediction	exon	18612	18839	.	+	.	ID=exon_29812_10;Parent=mRNA_29812
contig_121	prediction	CDS	18612	18839	.	+	0	ID=CDS_29812;Parent=mRNA_29812
contig_121	prediction	exon	19621	19761	.	+	.	ID=exon_29812_11;Parent=mRNA_29812
contig_121	prediction	CDS	19621	19761	.	+	0	ID=CDS_29812;Parent=mRNA_29812
contig_121	prediction	exon	21265	21351	.	+	.	ID=exon_29812_12;Parent=mRNA_29812
contig_121	prediction	CDS	21265	21351	.	+	0	ID=CDS_29812;Parent=mRNA_29812
contig_121	prediction	exon	22037	22309	.	+	.	ID=exon_29812_13;Parent=mRNA_29812
contig_121	prediction	CDS	22037	22309	.	+	0	ID=CDS_29812;Parent=mRNA_29812
contig_121	prediction	gene	75691	79055	0	-	.	ID=gene_29815;Name=jgi.p|Macpyr2|8857501;portal_id=Macpyr2;product_name=expressed protein;proteinId=8857501;transcriptId=8858539
contig_121	prediction	mRNA	75691	79055	.	-	.	ID=mRNA_29815;Name=jgi.p|Macpyr2|8857501;Parent=gene_29815;proteinId=8857501;track=FilteredModels3;transcriptId=8858539
contig_121	prediction	exon	78721	79055	.	-	.	ID=exon_29815_1;Parent=mRNA_29815
contig_121	prediction	CDS	78721	79055	.	-	0	ID=CDS_29815;Parent=mRNA_29815
contig_121	prediction	exon	75691	75703	.	-	.	ID=exon_29815_2;Parent=mRNA_29815
contig_121	prediction	CDS	75691	75703	.	-	1	ID=CDS_29815;Parent=mRNA_29815
contig_121	prediction	gene	83507	87137	0	+	.	ID=gene_29816;Name=jgi.p|Macpyr2|8857502;portal_id=Macpyr2;product_name=expressed protein;proteinId=8857502;transcriptId=8858540
contig_121	prediction	mRNA	83507	87137	.	+	.	ID=mRNA_29816;Name=jgi.p|Macpyr2|8857502;Parent=gene_29816;proteinId=8857502;track=FilteredModels3;transcriptId=8858540
contig_121	prediction	exon	83507	83795	.	+	.	ID=exon_29816_1;Parent=mRNA_29816
contig_121	prediction	CDS	83507	83795	.	+	0	ID=CDS_29816;Parent=mRNA_29816
contig_121	prediction	exon	86430	86468	.	+	.	ID=exon_29816_2;Parent=mRNA_29816
contig_121	prediction	CDS	86430	86468	.	+	2	ID=CDS_29816;Parent=mRNA_29816
contig_121	prediction	exon	87133	87137	.	+	.	ID=exon_29816_3;Parent=mRNA_29816
contig_121	prediction	CDS	87133	87137	.	+	2	ID=CDS_29816;Parent=mRNA_29816
contig_121	prediction	gene	87364	110895	0	+	.	ID=gene_29817;Name=jgi.p|Macpyr2|8857503;portal_id=Macpyr2;product_name=Tryptophan synthase beta subunit-like PLP-dependent enzyme;proteinId=8857503;transcriptId=8858541
contig_121	prediction	mRNA	87364	110895	.	+	.	ID=mRNA_29817;Name=jgi.p|Macpyr2|8857503;Parent=gene_29817;proteinId=8857503;track=FilteredModels3;transcriptId=8858541
contig_121	prediction	exon	87364	87408	.	+	.	ID=exon_29817_1;Parent=mRNA_29817
contig_121	prediction	CDS	87364	87408	.	+	0	ID=CDS_29817;Parent=mRNA_29817
contig_121	prediction	exon	88354	88458	.	+	.	ID=exon_29817_2;Parent=mRNA_29817
contig_121	prediction	CDS	88354	88458	.	+	0	ID=CDS_29817;Parent=mRNA_29817
contig_121	prediction	exon	95483	95609	.	+	.	ID=exon_29817_3;Parent=mRNA_29817
contig_121	prediction	CDS	95483	95609	.	+	0	ID=CDS_29817;Parent=mRNA_29817
contig_121	prediction	exon	96728	96816	.	+	.	ID=exon_29817_4;Parent=mRNA_29817
contig_121	prediction	CDS	96728	96816	.	+	2	ID=CDS_29817;Parent=mRNA_29817
contig_121	prediction	exon	97430	97478	.	+	.	ID=exon_29817_5;Parent=mRNA_29817
contig_121	prediction	CDS	97430	97478	.	+	0	ID=CDS_29817;Parent=mRNA_29817
contig_121	prediction	exon	99632	99830	.	+	.	ID=exon_29817_6;Parent=mRNA_29817
contig_121	prediction	CDS	99632	99830	.	+	2	ID=CDS_29817;Parent=mRNA_29817
contig_121	prediction	exon	100578	100665	.	+	.	ID=exon_29817_7;Parent=mRNA_29817
contig_121	prediction	CDS	100578	100665	.	+	1	ID=CDS_29817;Parent=mRNA_29817
contig_121	prediction	exon	102156	102325	.	+	.	ID=exon_29817_8;Parent=mRNA_29817
contig_121	prediction	CDS	102156	102325	.	+	0	ID=CDS_29817;Parent=mRNA_29817
contig_121	prediction	exon	103402	103471	.	+	.	ID=exon_29817_9;Parent=mRNA_29817
contig_121	prediction	CDS	103402	103471	.	+	1	ID=CDS_29817;Parent=mRNA_29817
contig_121	prediction	exon	105522	105596	.	+	.	ID=exon_29817_10;Parent=mRNA_29817
contig_121	prediction	CDS	105522	105596	.	+	0	ID=CDS_29817;Parent=mRNA_29817
contig_121	prediction	exon	106107	106199	.	+	.	ID=exon_29817_11;Parent=mRNA_29817
contig_121	prediction	CDS	106107	106199	.	+	0	ID=CDS_29817;Parent=mRNA_29817
contig_121	prediction	exon	110860	110895	.	+	.	ID=exon_29817_12;Parent=mRNA_29817
contig_121	prediction	CDS	110860	110895	.	+	0	ID=CDS_29817;Parent=mRNA_29817
contig_121	prediction	gene	43016	43851	0	+	.	ID=gene_29814;Name=jgi.p|Macpyr2|9793682;portal_id=Macpyr2;product_name=expressed protein;proteinId=9793682;transcriptId=9794720
contig_121	prediction	mRNA	43016	43851	.	+	.	ID=mRNA_29814;Name=jgi.p|Macpyr2|9793682;Parent=gene_29814;proteinId=9793682;track=FilteredModels3;transcriptId=9794720
contig_121	prediction	exon	43016	43851	.	+	.	ID=exon_29814_1;Parent=mRNA_29814
contig_121	prediction	five_prime_UTR	43016	43463	.	+	.	ID=UTR5_29814;Parent=mRNA_29814
contig_121	prediction	CDS	43464	43820	.	+	0	ID=CDS_29814;Parent=mRNA_29814
contig_121	prediction	three_prime_UTR	43821	43851	.	+	.	ID=UTR3_29814;Parent=mRNA_29814
##sequence-region contig_136 1 118723
contig_136	prediction	gene	106691	115508	0	+	.	ID=gene_29628;Name=jgi.p|Macpyr2|4977;portal_id=Macpyr2;product_name=Catalase-like domain-containing protein;proteinId=4977;transcriptId=4977
contig_136	prediction	mRNA	106691	115508	.	+	.	ID=mRNA_29628;Name=jgi.p|Macpyr2|4977;Parent=gene_29628;proteinId=4977;track=FilteredModels3;transcriptId=4977
contig_136	prediction	exon	106691	106802	.	+	.	ID=exon_29628_1;Parent=mRNA_29628
contig_136	prediction	five_prime_UTR	106691	106802	.	+	.	ID=UTR5_29628;Parent=mRNA_29628
contig_136	prediction	exon	107083	107164	.	+	.	ID=exon_29628_2;Parent=mRNA_29628
contig_136	prediction	five_prime_UTR	107083	107101	.	+	.	ID=UTR5_29628;Parent=mRNA_29628
contig_136	prediction	CDS	107102	107164	.	+	0	ID=CDS_29628;Parent=mRNA_29628
contig_136	prediction	exon	110992	111075	.	+	.	ID=exon_29628_3;Parent=mRNA_29628
contig_136	prediction	CDS	110992	111075	.	+	0	ID=CDS_29628;Parent=mRNA_29628
contig_136	prediction	exon	112322	112420	.	+	.	ID=exon_29628_4;Parent=mRNA_29628
contig_136	prediction	CDS	112322	112420	.	+	0	ID=CDS_29628;Parent=mRNA_29628
contig_136	prediction	exon	113220	113309	.	+	.	ID=exon_29628_5;Parent=mRNA_29628
contig_136	prediction	CDS	113220	113309	.	+	0	ID=CDS_29628;Parent=mRNA_29628
contig_136	prediction	exon	115257	115508	.	+	.	ID=exon_29628_6;Parent=mRNA_29628
contig_136	prediction	CDS	115257	115403	.	+	0	ID=CDS_29628;Parent=mRNA_29628
contig_136	prediction	three_prime_UTR	115404	115508	.	+	.	ID=UTR3_29628;Parent=mRNA_29628
contig_136	prediction	gene	48007	54703	0	+	.	ID=gene_29621;Name=jgi.p|Macpyr2|1210517;portal_id=Macpyr2;product_name=expressed protein;proteinId=1210517;transcriptId=1211555
contig_136	prediction	mRNA	48007	54703	.	+	.	ID=mRNA_29621;Name=jgi.p|Macpyr2|1210517;Parent=gene_29621;proteinId=1210517;track=FilteredModels3;transcriptId=1211555
contig_136	prediction	exon	48007	48378	.	+	.	ID=exon_29621_1;Parent=mRNA_29621
contig_136	prediction	five_prime_UTR	48007	48036	.	+	.	ID=UTR5_29621;Parent=mRNA_29621
contig_136	prediction	CDS	48037	48378	.	+	0	ID=CDS_29621;Parent=mRNA_29621
contig_136	prediction	exon	49158	49726	.	+	.	ID=exon_29621_2;Parent=mRNA_29621
contig_136	prediction	CDS	49158	49726	.	+	0	ID=CDS_29621;Parent=mRNA_29621
contig_136	prediction	exon	50844	51487	.	+	.	ID=exon_29621_3;Parent=mRNA_29621
contig_136	prediction	CDS	50844	51487	.	+	1	ID=CDS_29621;Parent=mRNA_29621
contig_136	prediction	exon	51637	52497	.	+	.	ID=exon_29621_4;Parent=mRNA_29621
contig_136	prediction	CDS	51637	52497	.	+	2	ID=CDS_29621;Parent=mRNA_29621
contig_136	prediction	exon	53064	54703	.	+	.	ID=exon_29621_5;Parent=mRNA_29621
contig_136	prediction	CDS	53064	53149	.	+	2	ID=CDS_29621;Parent=mRNA_29621
contig_136	prediction	three_prime_UTR	53150	54703	.	+	.	ID=UTR3_29621;Parent=mRNA_29621
contig_136	prediction	gene	29794	35365	0	-	.	ID=gene_29617;Name=jgi.p|Macpyr2|5032792;portal_id=Macpyr2;product_name=hypothetical protein;proteinId=5032792;transcriptId=5033830
contig_136	prediction	mRNA	29794	35365	.	-	.	ID=mRNA_29617;Name=jgi.p|Macpyr2|5032792;Parent=gene_29617;proteinId=5032792;track=FilteredModels3;transcriptId=5033830
contig_136	prediction	exon	35033	35365	.	-	.	ID=exon_29617_1;Parent=mRNA_29617
contig_136	prediction	CDS	35033	35365	.	-	0	ID=CDS_29617;Parent=mRNA_29617
contig_136	prediction	exon	33610	34483	.	-	.	ID=exon_29617_2;Parent=mRNA_29617
contig_136	prediction	CDS	33610	34483	.	-	0	ID=CDS_29617;Parent=mRNA_29617
contig_136	prediction	exon	33211	33551	.	-	.	ID=exon_29617_3;Parent=mRNA_29617
contig_136	prediction	CDS	33211	33551	.	-	2	ID=CDS_29617;Parent=mRNA_29617
contig_136	prediction	exon	32760	33182	.	-	.	ID=exon_29617_4;Parent=mRNA_29617
contig_136	prediction	CDS	32760	33182	.	-	0	ID=CDS_29617;Parent=mRNA_29617
contig_136	prediction	exon	32195	32725	.	-	.	ID=exon_29617_5;Parent=mRNA_29617
contig_136	prediction	CDS	32195	32725	.	-	0	ID=CDS_29617;Parent=mRNA_29617
contig_136	prediction	exon	31966	32032	.	-	.	ID=exon_29617_6;Parent=mRNA_29617
contig_136	prediction	CDS	31966	32032	.	-	0	ID=CDS_29617;Parent=mRNA_29617
contig_136	prediction	exon	30335	30390	.	-	.	ID=exon_29617_7;Parent=mRNA_29617
contig_136	prediction	CDS	30335	30390	.	-	2	ID=CDS_29617;Parent=mRNA_29617
contig_136	prediction	exon	29794	30105	.	-	.	ID=exon_29617_8;Parent=mRNA_29617
contig_136	prediction	CDS	29794	30105	.	-	0	ID=CDS_29617;Parent=mRNA_29617
contig_136	prediction	gene	91190	91617	0	-	.	ID=gene_29625;Name=jgi.p|Macpyr2|5032804;portal_id=Macpyr2;product_name=hypothetical protein;proteinId=5032804;transcriptId=5033842
contig_136	prediction	mRNA	91190	91617	.	-	.	ID=mRNA_29625;Name=jgi.p|Macpyr2|5032804;Parent=gene_29625;proteinId=5032804;track=FilteredModels3;transcriptId=5033842
contig_136	prediction	exon	91350	91617	.	-	.	ID=exon_29625_1;Parent=mRNA_29625
contig_136	prediction	CDS	91350	91617	.	-	0	ID=CDS_29625;Parent=mRNA_29625
contig_136	prediction	exon	91268	91300	.	-	.	ID=exon_29625_2;Parent=mRNA_29625
contig_136	prediction	CDS	91268	91300	.	-	2	ID=CDS_29625;Parent=mRNA_29625
contig_136	prediction	exon	91190	91242	.	-	.	ID=exon_29625_3;Parent=mRNA_29625
contig_136	prediction	CDS	91190	91242	.	-	2	ID=CDS_29625;Parent=mRNA_29625
contig_136	prediction	gene	43693	47870	0	-	.	ID=gene_29620;Name=jgi.p|Macpyr2|8749373;portal_id=Macpyr2;product_name=hypothetical protein;proteinId=8749373;transcriptId=8750411
contig_136	prediction	mRNA	43693	47870	.	-	.	ID=mRNA_29620;Name=jgi.p|Macpyr2|8749373;Parent=gene_29620;proteinId=8749373;track=FilteredModels3;transcriptId=8750411
contig_136	prediction	exon	47202	47870	.	-	.	ID=exon_29620_1;Parent=mRNA_29620
contig_136	prediction	five_prime_UTR	47834	47870	.	-	.	ID=UTR5_29620;Parent=mRNA_29620
contig_136	prediction	CDS	47202	47833	.	-	0	ID=CDS_29620;Parent=mRNA_29620
contig_136	prediction	exon	43963	46069	.	-	.	ID=exon_29620_2;Parent=mRNA_29620
contig_136	prediction	CDS	43963	46069	.	-	1	ID=CDS_29620;Parent=mRNA_29620
contig_136	prediction	exon	43693	43722	.	-	.	ID=exon_29620_3;Parent=mRNA_29620
contig_136	prediction	CDS	43693	43722	.	-	0	ID=CDS_29620;Parent=mRNA_29620
contig_136	prediction	gene	5090	10854	0	-	.	ID=gene_29616;Name=jgi.p|Macpyr2|9794784;portal_id=Macpyr2;product_name=hypothetical protein;proteinId=9794784;transcriptId=9795822
contig_136	prediction	mRNA	5090	10854	.	-	.	ID=mRNA_29616;Name=jgi.p|Macpyr2|9794784;Parent=gene_29616;proteinId=9794784;track=FilteredModels3;transcriptId=9795822
contig_136	prediction	exon	10584	10854	.	-	.	ID=exon_29616_1;Parent=mRNA_29616
contig_136	prediction	five_prime_UTR	10805	10854	.	-	.	ID=UTR5_29616;Parent=mRNA_29616
contig_136	prediction	CDS	10584	10804	.	-	0	ID=CDS_29616;Parent=mRNA_29616
contig_136	prediction	exon	5090	5592	.	-	.	ID=exon_29616_2;Parent=mRNA_29616
contig_136	prediction	CDS	5280	5592	.	-	1	ID=CDS_29616;Parent=mRNA_29616
contig_136	prediction	three_prime_UTR	5090	5279	.	-	.	ID=UTR3_29616;Parent=mRNA_29616
contig_136	prediction	gene	35982	37180	0	-	.	ID=gene_29618;Name=jgi.p|Macpyr2|9794847;portal_id=Macpyr2;product_name=expressed protein;proteinId=9794847;transcriptId=9795885
contig_136	prediction	mRNA	35982	37180	.	-	.	ID=mRNA_29618;Name=jgi.p|Macpyr2|9794847;Parent=gene_29618;proteinId=9794847;track=FilteredModels3;transcriptId=9795885
contig_136	prediction	exon	35982	37180	.	-	.	ID=exon_29618_1;Parent=mRNA_29618
contig_136	prediction	five_prime_UTR	36803	37180	.	-	.	ID=UTR5_29618;Parent=mRNA_29618
contig_136	prediction	CDS	36578	36802	.	-	0	ID=CDS_29618;Parent=mRNA_29618
contig_136	prediction	three_prime_UTR	35982	36577	.	-	.	ID=UTR3_29618;Parent=mRNA_29618
contig_136	prediction	gene	81197	90049	0	+	.	ID=gene_29624;Name=jgi.p|Macpyr2|9794903;portal_id=Macpyr2;product_name=hypothetical protein;proteinId=9794903;transcriptId=9795941
contig_136	prediction	mRNA	81197	90049	.	+	.	ID=mRNA_29624;Name=jgi.p|Macpyr2|9794903;Parent=gene_29624;proteinId=9794903;track=FilteredModels3;transcriptId=9795941
contig_136	prediction	exon	81197	81282	.	+	.	ID=exon_29624_1;Parent=mRNA_29624
contig_136	prediction	five_prime_UTR	81197	81243	.	+	.	ID=UTR5_29624;Parent=mRNA_29624
contig_136	prediction	CDS	81244	81282	.	+	0	ID=CDS_29624;Parent=mRNA_29624
contig_136	prediction	exon	81851	81949	.	+	.	ID=exon_29624_2;Parent=mRNA_29624
contig_136	prediction	CDS	81851	81949	.	+	0	ID=CDS_29624;Parent=mRNA_29624
contig_136	prediction	exon	83406	83508	.	+	.	ID=exon_29624_3;Parent=mRNA_29624
contig_136	prediction	CDS	83406	83508	.	+	0	ID=CDS_29624;Parent=mRNA_29624
contig_136	prediction	exon	85919	86064	.	+	.	ID=exon_29624_4;Parent=mRNA_29624
contig_136	prediction	CDS	85919	86064	.	+	2	ID=CDS_29624;Parent=mRNA_29624
contig_136	prediction	exon	87912	88018	.	+	.	ID=exon_29624_5;Parent=mRNA_29624
contig_136	prediction	CDS	87912	88018	.	+	0	ID=CDS_29624;Parent=mRNA_29624
contig_136	prediction	exon	88691	88837	.	+	.	ID=exon_29624_6;Parent=mRNA_29624
contig_136	prediction	CDS	88691	88837	.	+	1	ID=CDS_29624;Parent=mRNA_29624
contig_136	prediction	exon	89819	90049	.	+	.	ID=exon_29624_7;Parent=mRNA_29624
contig_136	prediction	CDS	89819	89987	.	+	1	ID=CDS_29624;Parent=mRNA_29624
contig_136	prediction	three_prime_UTR	89988	90049	.	+	.	ID=UTR3_29624;Parent=mRNA_29624
contig_136	prediction	gene	91695	99973	0	+	.	ID=gene_29626;Name=jgi.p|Macpyr2|9794916;portal_id=Macpyr2;product_name=hypothetical protein;proteinId=9794916;transcriptId=9795954
contig_136	prediction	mRNA	91695	99973	.	+	.	ID=mRNA_29626;Name=jgi.p|Macpyr2|9794916;Parent=gene_29626;proteinId=9794916;track=FilteredModels3;transcriptId=9795954
contig_136	prediction	exon	91695	91813	.	+	.	ID=exon_29626_1;Parent=mRNA_29626
contig_136	prediction	five_prime_UTR	91695	91715	.	+	.	ID=UTR5_29626;Parent=mRNA_29626
contig_136	prediction	CDS	91716	91813	.	+	0	ID=CDS_29626;Parent=mRNA_29626
contig_136	prediction	exon	93825	93882	.	+	.	ID=exon_29626_2;Parent=mRNA_29626
contig_136	prediction	CDS	93825	93882	.	+	1	ID=CDS_29626;Parent=mRNA_29626
contig_136	prediction	exon	94363	94713	.	+	.	ID=exon_29626_3;Parent=mRNA_29626
contig_136	prediction	CDS	94363	94713	.	+	0	ID=CDS_29626;Parent=mRNA_29626
contig_136	prediction	exon	98694	99973	.	+	.	ID=exon_29626_4;Parent=mRNA_29626
contig_136	prediction	CDS	98694	99017	.	+	0	ID=CDS_29626;Parent=mRNA_29626
contig_136	prediction	three_prime_UTR	99018	99973	.	+	.	ID=UTR3_29626;Parent=mRNA_29626
contig_136	prediction	gene	59400	67211	0	-	.	ID=gene_29622;Name=jgi.p|Macpyr2|9812016;portal_id=Macpyr2;product_name=hypothetical protein;proteinId=9812016;transcriptId=9813054
contig_136	prediction	mRNA	59400	67211	.	-	.	ID=mRNA_29622;Name=jgi.p|Macpyr2|9812016;Parent=gene_29622;proteinId=9812016;track=FilteredModels3;transcriptId=9813054
contig_136	prediction	exon	67047	67211	.	-	.	ID=exon_29622_1;Parent=mRNA_29622
contig_136	prediction	five_prime_UTR	67047	67211	.	-	.	ID=UTR5_29622;Parent=mRNA_29622
contig_136	prediction	exon	63578	63801	.	-	.	ID=exon_29622_2;Parent=mRNA_29622
contig_136	prediction	five_prime_UTR	63714	63801	.	-	.	ID=UTR5_29622;Parent=mRNA_29622
contig_136	prediction	CDS	63578	63713	.	-	0	ID=CDS_29622;Parent=mRNA_29622
contig_136	prediction	exon	62035	62159	.	-	.	ID=exon_29622_3;Parent=mRNA_29622
contig_136	prediction	CDS	62035	62159	.	-	2	ID=CDS_29622;Parent=mRNA_29622
contig_136	prediction	exon	60717	60905	.	-	.	ID=exon_29622_4;Parent=mRNA_29622
contig_136	prediction	CDS	60717	60905	.	-	0	ID=CDS_29622;Parent=mRNA_29622
contig_136	prediction	exon	59400	59571	.	-	.	ID=exon_29622_5;Parent=mRNA_29622
contig_136	prediction	CDS	59497	59571	.	-	0	ID=CDS_29622;Parent=mRNA_29622
contig_136	prediction	three_prime_UTR	59400	59496	.	-	.	ID=UTR3_29622;Parent=mRNA_29622
##sequence-region contig_152 1 100339
contig_152	prediction	gene	15247	18641	0	-	.	ID=gene_29905;Name=jgi.p|Macpyr2|5902;portal_id=Macpyr2;product_name=expressed protein;proteinId=5902;transcriptId=5902
contig_152	prediction	mRNA	15247	18641	.	-	.	ID=mRNA_29905;Name=jgi.p|Macpyr2|5902;Parent=gene_29905;proteinId=5902;track=FilteredModels3;transcriptId=5902
contig_152	prediction	exon	18507	18641	.	-	.	ID=exon_29905_1;Parent=mRNA_29905
contig_152	prediction	five_prime_UTR	18586	18641	.	-	.	ID=UTR5_29905;Parent=mRNA_29905
contig_152	prediction	CDS	18507	18585	.	-	0	ID=CDS_29905;Parent=mRNA_29905
contig_152	prediction	exon	17819	17874	.	-	.	ID=exon_29905_2;Parent=mRNA_29905
contig_152	prediction	CDS	17819	17874	.	-	2	ID=CDS_29905;Parent=mRNA_29905
contig_152	prediction	exon	16562	16673	.	-	.	ID=exon_29905_3;Parent=mRNA_29905
contig_152	prediction	CDS	16562	16673	.	-	0	ID=CDS_29905;Parent=mRNA_29905
contig_152	prediction	exon	16128	16244	.	-	.	ID=exon_29905_4;Parent=mRNA_29905
contig_152	prediction	CDS	16128	16244	.	-	2	ID=CDS_29905;Parent=mRNA_29905
contig_152	prediction	exon	15247	15437	.	-	.	ID=exon_29905_5;Parent=mRNA_29905
contig_152	prediction	CDS	15436	15437	.	-	2	ID=CDS_29905;Parent=mRNA_29905
contig_152	prediction	three_prime_UTR	15247	15435	.	-	.	ID=UTR3_29905;Parent=mRNA_29905
contig_152	prediction	gene	57262	59569	0	-	.	ID=gene_29906;Name=jgi.p|Macpyr2|5033033;portal_id=Macpyr2;product_name=hypothetical protein;proteinId=5033033;transcriptId=5034071
contig_152	prediction	mRNA	57262	59569	.	-	.	ID=mRNA_29906;Name=jgi.p|Macpyr2|5033033;Parent=gene_29906;proteinId=5033033;track=FilteredModels3;transcriptId=5034071
contig_152	prediction	exon	59487	59569	.	-	.	ID=exon_29906_1;Parent=mRNA_29906
contig_152	prediction	CDS	59487	59569	.	-	0	ID=CDS_29906;Parent=mRNA_29906
contig_152	prediction	exon	57597	57737	.	-	.	ID=exon_29906_2;Parent=mRNA_29906
contig_152	prediction	CDS	57597	57737	.	-	1	ID=CDS_29906;Parent=mRNA_29906
contig_152	prediction	exon	57262	57289	.	-	.	ID=exon_29906_3;Parent=mRNA_29906
contig_152	prediction	CDS	57262	57289	.	-	1	ID=CDS_29906;Parent=mRNA_29906
contig_152	prediction	gene	3130	5932	0	+	.	ID=gene_29904;Name=jgi.p|Macpyr2|9348517;portal_id=Macpyr2;product_name=hypothetical protein;proteinId=9348517;transcriptId=9349555
contig_152	prediction	mRNA	3130	5932	.	+	.	ID=mRNA_29904;Name=jgi.p|Macpyr2|9348517;Parent=gene_29904;proteinId=9348517;track=FilteredModels3;transcriptId=9349555
contig_152	prediction	exon	3130	3212	.	+	.	ID=exon_29904_1;Parent=mRNA_29904
contig_152	prediction	CDS	3130	3212	.	+	0	ID=CDS_29904;Parent=mRNA_29904
contig_152	prediction	exon	3554	3617	.	+	.	ID=exon_29904_2;Parent=mRNA_29904
contig_152	prediction	CDS	3554	3617	.	+	1	ID=CDS_29904;Parent=mRNA_29904
contig_152	prediction	exon	5260	5349	.	+	.	ID=exon_29904_3;Parent=mRNA_29904
contig_152	prediction	CDS	5260	5349	.	+	0	ID=CDS_29904;Parent=mRNA_29904
contig_152	prediction	exon	5642	5932	.	+	.	ID=exon_29904_4;Parent=mRNA_29904
contig_152	prediction	CDS	5642	5932	.	+	0	ID=CDS_29904;Parent=mRNA_29904
contig_152	prediction	gene	60135	85538	0	+	.	ID=gene_29907;Name=jgi.p|Macpyr2|9348521;portal_id=Macpyr2;product_name=hypothetical protein;proteinId=9348521;transcriptId=9349559
contig_152	prediction	mRNA	60135	85538	.	+	.	ID=mRNA_29907;Name=jgi.p|Macpyr2|9348521;Parent=gene_29907;proteinId=9348521;track=FilteredModels3;transcriptId=9349559
contig_152	prediction	exon	60135	60260	.	+	.	ID=exon_29907_1;Parent=mRNA_29907
contig_152	prediction	CDS	60135	60260	.	+	0	ID=CDS_29907;Parent=mRNA_29907
contig_152	prediction	exon	61281	61371	.	+	.	ID=exon_29907_2;Parent=mRNA_29907
contig_152	prediction	CDS	61281	61371	.	+	0	ID=CDS_29907;Parent=mRNA_29907
contig_152	prediction	exon	63499	63653	.	+	.	ID=exon_29907_3;Parent=mRNA_29907
contig_152	prediction	CDS	63499	63653	.	+	2	ID=CDS_29907;Parent=mRNA_29907
contig_152	prediction	exon	65562	65643	.	+	.	ID=exon_29907_4;Parent=mRNA_29907
contig_152	prediction	CDS	65562	65643	.	+	0	ID=CDS_29907;Parent=mRNA_29907
contig_152	prediction	exon	65945	66082	.	+	.	ID=exon_29907_5;Parent=mRNA_29907
contig_152	prediction	CDS	65945	66082	.	+	2	ID=CDS_29907;Parent=mRNA_29907
contig_152	prediction	exon	81040	81189	.	+	.	ID=exon_29907_6;Parent=mRNA_29907
contig_152	prediction	CDS	81040	81189	.	+	2	ID=CDS_29907;Parent=mRNA_29907
contig_152	prediction	exon	85396	85538	.	+	.	ID=exon_29907_7;Parent=mRNA_29907
contig_152	prediction	CDS	85396	85538	.	+	2	ID=CDS_29907;Parent=mRNA_29907
contig_152	prediction	gene	86650	98712	0	+	.	ID=gene_29908;Name=jgi.p|Macpyr2|9348522;portal_id=Macpyr2;product_name=hypothetical protein;proteinId=9348522;transcriptId=9349560
contig_152	prediction	mRNA	86650	98712	.	+	.	ID=mRNA_29908;Name=jgi.p|Macpyr2|9348522;Parent=gene_29908;proteinId=9348522;track=FilteredModels3;transcriptId=9349560
contig_152	prediction	exon	86650	86869	.	+	.	ID=exon_29908_1;Parent=mRNA_29908
contig_152	prediction	CDS	86650	86869	.	+	0	ID=CDS_29908;Parent=mRNA_29908
contig_152	prediction	exon	87112	87278	.	+	.	ID=exon_29908_2;Parent=mRNA_29908
contig_152	prediction	CDS	87112	87278	.	+	2	ID=CDS_29908;Parent=mRNA_29908
contig_152	prediction	exon	96784	96874	.	+	.	ID=exon_29908_3;Parent=mRNA_29908
contig_152	prediction	CDS	96784	96874	.	+	0	ID=CDS_29908;Parent=mRNA_29908
contig_152	prediction	exon	98624	98712	.	+	.	ID=exon_29908_4;Parent=mRNA_29908
contig_152	prediction	CDS	98624	98712	.	+	2	ID=CDS_29908;Parent=mRNA_29908
##sequence-region contig_165 1 84187
contig_165	prediction	gene	61088	77757	0	-	.	ID=gene_29933;Name=jgi.p|Macpyr2|7087;portal_id=Macpyr2;product_name=expressed protein;proteinId=7087;transcriptId=7087
contig_165	prediction	mRNA	61088	77757	.	-	.	ID=mRNA_29933;Name=jgi.p|Macpyr2|7087;Parent=gene_29933;proteinId=7087;track=FilteredModels3;transcriptId=7087
contig_165	prediction	exon	77733	77757	.	-	.	ID=exon_29933_1;Parent=mRNA_29933
contig_165	prediction	five_prime_UTR	77733	77757	.	-	.	ID=UTR5_29933;Parent=mRNA_29933
contig_165	prediction	exon	76563	76705	.	-	.	ID=exon_29933_2;Parent=mRNA_29933
contig_165	prediction	five_prime_UTR	76672	76705	.	-	.	ID=UTR5_29933;Parent=mRNA_29933
contig_165	prediction	CDS	76563	76671	.	-	0	ID=CDS_29933;Parent=mRNA_29933
contig_165	prediction	exon	75438	75496	.	-	.	ID=exon_29933_3;Parent=mRNA_29933
contig_165	prediction	CDS	75438	75496	.	-	2	ID=CDS_29933;Parent=mRNA_29933
contig_165	prediction	exon	74405	74621	.	-	.	ID=exon_29933_4;Parent=mRNA_29933
contig_165	prediction	CDS	74405	74621	.	-	0	ID=CDS_29933;Parent=mRNA_29933
contig_165	prediction	exon	71718	71834	.	-	.	ID=exon_29933_5;Parent=mRNA_29933
contig_165	prediction	CDS	71718	71834	.	-	2	ID=CDS_29933;Parent=mRNA_29933
contig_165	prediction	exon	68234	68350	.	-	.	ID=exon_29933_6;Parent=mRNA_29933
contig_165	prediction	CDS	68234	68350	.	-	2	ID=CDS_29933;Parent=mRNA_29933
contig_165	prediction	exon	63594	63710	.	-	.	ID=exon_29933_7;Parent=mRNA_29933
contig_165	prediction	CDS	63594	63710	.	-	2	ID=CDS_29933;Parent=mRNA_29933
contig_165	prediction	exon	62960	63076	.	-	.	ID=exon_29933_8;Parent=mRNA_29933
contig_165	prediction	CDS	62960	63076	.	-	2	ID=CDS_29933;Parent=mRNA_29933
contig_165	prediction	exon	61614	61842	.	-	.	ID=exon_29933_9;Parent=mRNA_29933
contig_165	prediction	CDS	61616	61842	.	-	2	ID=CDS_29933;Parent=mRNA_29933
contig_165	prediction	three_prime_UTR	61614	61615	.	-	.	ID=UTR3_29933;Parent=mRNA_29933
contig_165	prediction	exon	61088	61171	.	-	.	ID=exon_29933_10;Parent=mRNA_29933
contig_165	prediction	three_prime_UTR	61088	61171	.	-	.	ID=UTR3_29933;Parent=mRNA_29933
contig_165	prediction	gene	3404	4128	0	+	.	ID=gene_29930;Name=jgi.p|Macpyr2|5033199;portal_id=Macpyr2;product_name=hypothetical protein;proteinId=5033199;transcriptId=5034237
contig_165	prediction	mRNA	3404	4128	.	+	.	ID=mRNA_29930;Name=jgi.p|Macpyr2|5033199;Parent=gene_29930;proteinId=5033199;track=FilteredModels3;transcriptId=5034237
contig_165	prediction	exon	3404	3529	.	+	.	ID=exon_29930_1;Parent=mRNA_29930
contig_165	prediction	CDS	3404	3529	.	+	0	ID=CDS_29930;Parent=mRNA_29930
contig_165	prediction	exon	4066	4128	.	+	.	ID=exon_29930_2;Parent=mRNA_29930
contig_165	prediction	CDS	4066	4128	.	+	0	ID=CDS_29930;Parent=mRNA_29930
contig_165	prediction	gene	6060	8759	0	-	.	ID=gene_29931;Name=jgi.p|Macpyr2|9348546;portal_id=Macpyr2;product_name=hypothetical protein;proteinId=9348546;transcriptId=9349584
contig_165	prediction	mRNA	6060	8759	.	-	.	ID=mRNA_29931;Name=jgi.p|Macpyr2|9348546;Parent=gene_29931;proteinId=9348546;track=FilteredModels3;transcriptId=9349584
contig_165	prediction	exon	8677	8759	.	-	.	ID=exon_29931_1;Parent=mRNA_29931
contig_165	prediction	CDS	8677	8759	.	-	0	ID=CDS_29931;Parent=mRNA_29931
contig_165	prediction	exon	6060	6285	.	-	.	ID=exon_29931_2;Parent=mRNA_29931
contig_165	prediction	CDS	6060	6285	.	-	1	ID=CDS_29931;Parent=mRNA_29931
##sequence-region contig_195 1 63494
contig_195	prediction	gene	44144	48676	0	-	.	ID=gene_29878;Name=jgi.p|Macpyr2|8602;portal_id=Macpyr2;product_name=expressed protein;proteinId=8602;transcriptId=8602
contig_195	prediction	mRNA	44144	48676	.	-	.	ID=mRNA_29878;Name=jgi.p|Macpyr2|8602;Parent=gene_29878;proteinId=8602;track=FilteredModels3;transcriptId=8602
contig_195	prediction	exon	48638	48676	.	-	.	ID=exon_29878_1;Parent=mRNA_29878
contig_195	prediction	five_prime_UTR	48638	48676	.	-	.	ID=UTR5_29878;Parent=mRNA_29878
contig_195	prediction	exon	47280	47402	.	-	.	ID=exon_29878_2;Parent=mRNA_29878
contig_195	prediction	five_prime_UTR	47359	47402	.	-	.	ID=UTR5_29878;Parent=mRNA_29878
contig_195	prediction	CDS	47280	47358	.	-	0	ID=CDS_29878;Parent=mRNA_29878
contig_195	prediction	exon	46599	46654	.	-	.	ID=exon_29878_3;Parent=mRNA_29878
contig_195	prediction	CDS	46599	46654	.	-	2	ID=CDS_29878;Parent=mRNA_29878
contig_195	prediction	exon	45321	45432	.	-	.	ID=exon_29878_4;Parent=mRNA_29878
contig_195	prediction	CDS	45321	45432	.	-	0	ID=CDS_29878;Parent=mRNA_29878
contig_195	prediction	exon	44917	45032	.	-	.	ID=exon_29878_5;Parent=mRNA_29878
contig_195	prediction	CDS	44986	45032	.	-	2	ID=CDS_29878;Parent=mRNA_29878
contig_195	prediction	three_prime_UTR	44917	44985	.	-	.	ID=UTR3_29878;Parent=mRNA_29878
contig_195	prediction	exon	44144	44242	.	-	.	ID=exon_29878_6;Parent=mRNA_29878
contig_195	prediction	three_prime_UTR	44144	44242	.	-	.	ID=UTR3_29878;Parent=mRNA_29878
contig_195	prediction	gene	11308	15590	0	-	.	ID=gene_29874;Name=jgi.p|Macpyr2|9348599;portal_id=Macpyr2;product_name=hypothetical protein;proteinId=9348599;transcriptId=9349637
contig_195	prediction	mRNA	11308	15590	.	-	.	ID=mRNA_29874;Name=jgi.p|Macpyr2|9348599;Parent=gene_29874;proteinId=9348599;track=FilteredModels3;transcriptId=9349637
contig_195	prediction	exon	15451	15590	.	-	.	ID=exon_29874_1;Parent=mRNA_29874
contig_195	prediction	CDS	15451	15590	.	-	0	ID=CDS_29874;Parent=mRNA_29874
contig_195	prediction	exon	13986	14169	.	-	.	ID=exon_29874_2;Parent=mRNA_29874
contig_195	prediction	CDS	13986	14169	.	-	1	ID=CDS_29874;Parent=mRNA_29874
contig_195	prediction	exon	11308	11499	.	-	.	ID=exon_29874_3;Parent=mRNA_29874
contig_195	prediction	CDS	11308	11499	.	-	0	ID=CDS_29874;Parent=mRNA_29874
##sequence-region contig_36 1 4927530
contig_36	prediction	gene	141637	144743	0	-	.	ID=gene_26904;Name=jgi.p|Macpyr2|10102;portal_id=Macpyr2;product_name=hypothetical protein;proteinId=10102;transcriptId=10102
contig_36	prediction	mRNA	141637	144743	.	-	.	ID=mRNA_26904;Name=jgi.p|Macpyr2|10102;Parent=gene_26904;proteinId=10102;track=FilteredModels3;transcriptId=10102
contig_36	prediction	exon	144394	144743	.	-	.	ID=exon_26904_1;Parent=mRNA_26904
contig_36	prediction	five_prime_UTR	144594	144743	.	-	.	ID=UTR5_26904;Parent=mRNA_26904
contig_36	prediction	CDS	144394	144593	.	-	0	ID=CDS_26904;Parent=mRNA_26904
contig_36	prediction	exon	143766	143913	.	-	.	ID=exon_26904_2;Parent=mRNA_26904
contig_36	prediction	CDS	143778	143913	.	-	1	ID=CDS_26904;Parent=mRNA_26904
contig_36	prediction	three_prime_UTR	143766	143777	.	-	.	ID=UTR3_26904;Parent=mRNA_26904
contig_36	prediction	exon	141637	141705	.	-	.	ID=exon_26904_3;Parent=mRNA_26904
contig_36	prediction	three_prime_UTR	141637	141705	.	-	.	ID=UTR3_26904;Parent=mRNA_26904
contig_36	prediction	gene	495240	521973	0	+	.	ID=gene_26937;Name=jgi.p|Macpyr2|11306;portal_id=Macpyr2;product_name=expressed protein;proteinId=11306;transcriptId=11306
contig_36	prediction	mRNA	495240	521973	.	+	.	ID=mRNA_26937;Name=jgi.p|Macpyr2|11306;Parent=gene_26937;proteinId=11306;track=FilteredModels3;transcriptId=11306
contig_36	prediction	exon	495240	495430	.	+	.	ID=exon_26937_1;Parent=mRNA_26937
contig_36	prediction	five_prime_UTR	495240	495379	.	+	.	ID=UTR5_26937;Parent=mRNA_26937
contig_36	prediction	CDS	495380	495430	.	+	0	ID=CDS_26937;Parent=mRNA_26937
contig_36	prediction	exon	499113	499221	.	+	.	ID=exon_26937_2;Parent=mRNA_26937
contig_36	prediction	CDS	499113	499221	.	+	0	ID=CDS_26937;Parent=mRNA_26937
contig_36	prediction	exon	500162	500347	.	+	.	ID=exon_26937_3;Parent=mRNA_26937
contig_36	prediction	CDS	500162	500347	.	+	2	ID=CDS_26937;Parent=mRNA_26937
contig_36	prediction	exon	504830	504918	.	+	.	ID=exon_26937_4;Parent=mRNA_26937
contig_36	prediction	CDS	504830	504918	.	+	2	ID=CDS_26937;Parent=mRNA_26937
contig_36	prediction	exon	505957	506040	.	+	.	ID=exon_26937_5;Parent=mRNA_26937
contig_36	prediction	CDS	505957	506040	.	+	0	ID=CDS_26937;Parent=mRNA_26937
contig_36	prediction	exon	506975	507070	.	+	.	ID=exon_26937_6;Parent=mRNA_26937
contig_36	prediction	CDS	506975	507070	.	+	0	ID=CDS_26937;Parent=mRNA_26937
contig_36	prediction	exon	507316	507438	.	+	.	ID=exon_26937_7;Parent=mRNA_26937
contig_36	prediction	CDS	507316	507438	.	+	0	ID=CDS_26937;Parent=mRNA_26937
contig_36	prediction	exon	507970	508058	.	+	.	ID=exon_26937_8;Parent=mRNA_26937
contig_36	prediction	CDS	507970	508058	.	+	0	ID=CDS_26937;Parent=mRNA_26937
contig_36	prediction	exon	509008	509116	.	+	.	ID=exon_26937_9;Parent=mRNA_26937
contig_36	prediction	CDS	509008	509116	.	+	1	ID=CDS_26937;Parent=mRNA_26937
contig_36	prediction	exon	510479	510651	.	+	.	ID=exon_26937_10;Parent=mRNA_26937
contig_36	prediction	CDS	510479	510651	.	+	0	ID=CDS_26937;Parent=mRNA_26937
contig_36	prediction	exon	511241	511442	.	+	.	ID=exon_26937_11;Parent=mRNA_26937
contig_36	prediction	CDS	511241	511442	.	+	1	ID=CDS_26937;Parent=mRNA_26937
contig_36	prediction	exon	513454	513591	.	+	.	ID=exon_26937_12;Parent=mRNA_26937
contig_36	prediction	CDS	513454	513591	.	+	0	ID=CDS_26937;Parent=mRNA_26937
contig_36	prediction	exon	514970	515188	.	+	.	ID=exon_26937_13;Parent=mRNA_26937
contig_36	prediction	CDS	514970	515188	.	+	0	ID=CDS_26937;Parent=mRNA_26937
contig_36	prediction	exon	516831	516946	.	+	.	ID=exon_26937_14;Parent=mRNA_26937
contig_36	prediction	CDS	516831	516946	.	+	0	ID=CDS_26937;Parent=mRNA_26937
contig_36	prediction	exon	518227	518308	.	+	.	ID=exon_26937_15;Parent=mRNA_26937
contig_36	prediction	CDS	518227	518308	.	+	1	ID=CDS_26937;Parent=mRNA_26937
contig_36	prediction	exon	518997	519160	.	+	.	ID=exon_26937_16;Parent=mRNA_26937
contig_36	prediction	CDS	518997	519160	.	+	0	ID=CDS_26937;Parent=mRNA_26937
contig_36	prediction	exon	519763	520513	.	+	.	ID=exon_26937_17;Parent=mRNA_26937
contig_36	prediction	CDS	519763	520222	.	+	1	ID=CDS_26937;Parent=mRNA_26937
contig_36	prediction	three_prime_UTR	520223	520513	.	+	.	ID=UTR3_26937;Parent=mRNA_26937
contig_36	prediction	exon	521878	521973	.	+	.	ID=exon_26937_18;Parent=mRNA_26937
contig_36	prediction	three_prime_UTR	521878	521973	.	+	.	ID=UTR3_26937;Parent=mRNA_26937
contig_36	prediction	gene	1336823	1337953	0	-	.	ID=gene_26973;Name=jgi.p|Macpyr2|12664;portal_id=Macpyr2;product_name=expressed protein;proteinId=12664;transcriptId=12664
contig_36	prediction	mRNA	1336823	1337953	.	-	.	ID=mRNA_26973;Name=jgi.p|Macpyr2|12664;Parent=gene_26973;proteinId=12664;track=FilteredModels3;transcriptId=12664
contig_36	prediction	exon	1336823	1337953	.	-	.	ID=exon_26973_1;Parent=mRNA_26973
contig_36	prediction	five_prime_UTR	1337767	1337953	.	-	.	ID=UTR5_26973;Parent=mRNA_26973
contig_36	prediction	CDS	1337014	1337766	.	-	0	ID=CDS_26973;Parent=mRNA_26973
contig_36	prediction	three_prime_UTR	1336823	1337013	.	-	.	ID=UTR3_26973;Parent=mRNA_26973
contig_36	prediction	gene	1665420	1666570	0	+	.	ID=gene_26983;Name=jgi.p|Macpyr2|13055;portal_id=Macpyr2;product_name=expressed protein;proteinId=13055;transcriptId=13055
contig_36	prediction	mRNA	1665420	1666570	.	+	.	ID=mRNA_26983;Name=jgi.p|Macpyr2|13055;Parent=gene_26983;proteinId=13055;track=FilteredModels3;transcriptId=13055
contig_36	prediction	exon	1665420	1666570	.	+	.	ID=exon_26983_1;Parent=mRNA_26983
contig_36	prediction	five_prime_UTR	1665420	1665751	.	+	.	ID=UTR5_26983;Parent=mRNA_26983
contig_36	prediction	CDS	1665752	1666432	.	+	0	ID=CDS_26983;Parent=mRNA_26983
contig_36	prediction	three_prime_UTR	1666433	1666570	.	+	.	ID=UTR3_26983;Parent=mRNA_26983
contig_36	prediction	gene	2056561	2060446	0	-	.	ID=gene_27001;Name=jgi.p|Macpyr2|13714;portal_id=Macpyr2;product_name=expressed protein;proteinId=13714;transcriptId=13714
contig_36	prediction	mRNA	2056561	2060446	.	-	.	ID=mRNA_27001;Name=jgi.p|Macpyr2|13714;Parent=gene_27001;proteinId=13714;track=FilteredModels3;transcriptId=13714
contig_36	prediction	exon	2059268	2060446	.	-	.	ID=exon_27001_1;Parent=mRNA_27001
contig_36	prediction	five_prime_UTR	2060075	2060446	.	-	.	ID=UTR5_27001;Parent=mRNA_27001
contig_36	prediction	CDS	2059268	2060074	.	-	0	ID=CDS_27001;Parent=mRNA_27001
contig_36	prediction	exon	2056561	2056624	.	-	.	ID=exon_27001_2;Parent=mRNA_27001
contig_36	prediction	CDS	2056607	2056624	.	-	0	ID=CDS_27001;Parent=mRNA_27001
contig_36	prediction	three_prime_UTR	2056561	2056606	.	-	.	ID=UTR3_27001;Parent=mRNA_27001
contig_36	prediction	gene	2933024	2939990	0	-	.	ID=gene_27039;Name=jgi.p|Macpyr2|14911;portal_id=Macpyr2;product_name=expressed protein;proteinId=14911;transcriptId=14911
contig_36	prediction	mRNA	2933024	2939990	.	-	.	ID=mRNA_27039;Name=jgi.p|Macpyr2|14911;Parent=gene_27039;proteinId=14911;track=FilteredModels3;transcriptId=14911
contig_36	prediction	exon	2939939	2939990	.	-	.	ID=exon_27039_1;Parent=mRNA_27039
contig_36	prediction	five_prime_UTR	2939939	2939990	.	-	.	ID=UTR5_27039;Parent=mRNA_27039
contig_36	prediction	exon	2939128	2939209	.	-	.	ID=exon_27039_2;Parent=mRNA_27039
contig_36	prediction	five_prime_UTR	2939207	2939209	.	-	.	ID=UTR5_27039;Parent=mRNA_27039
contig_36	prediction	CDS	2939128	2939206	.	-	0	ID=CDS_27039;Parent=mRNA_27039
contig_36	prediction	exon	2935249	2935298	.	-	.	ID=exon_27039_3;Parent=mRNA_27039
contig_36	prediction	CDS	2935249	2935298	.	-	2	ID=CDS_27039;Parent=mRNA_27039
contig_36	prediction	exon	2934124	2934439	.	-	.	ID=exon_27039_4;Parent=mRNA_27039
contig_36	prediction	CDS	2934124	2934439	.	-	0	ID=CDS_27039;Parent=mRNA_27039
contig_36	prediction	exon	2933024	2933431	.	-	.	ID=exon_27039_5;Parent=mRNA_27039
contig_36	prediction	CDS	2933424	2933431	.	-	2	ID=CDS_27039;Parent=mRNA_27039
contig_36	prediction	three_prime_UTR	2933024	2933423	.	-	.	ID=UTR3_27039;Parent=mRNA_27039
contig_36	prediction	gene	3281940	3282334	0	+	.	ID=gene_27043;Name=jgi.p|Macpyr2|15522;portal_id=Macpyr2;product_name=expressed protein;proteinId=15522;transcriptId=15522
contig_36	prediction	mRNA	3281940	3282334	.	+	.	ID=mRNA_27043;Name=jgi.p|Macpyr2|15522;Parent=gene_27043;proteinId=15522;track=FilteredModels3;transcriptId=15522
contig_36	prediction	exon	3281940	3282334	.	+	.	ID=exon_27043_1;Parent=mRNA_27043
contig_36	prediction	five_prime_UTR	3281940	3282008	.	+	.	ID=UTR5_27043;Parent=mRNA_27043
contig_36	prediction	CDS	3282009	3282215	.	+	0	ID=CDS_27043;Parent=mRNA_27043
contig_36	prediction	three_prime_UTR	3282216	3282334	.	+	.	ID=UTR3_27043;Parent=mRNA_27043
contig_36	prediction	gene	3711377	3711831	0	+	.	ID=gene_27070;Name=jgi.p|Macpyr2|16454;portal_id=Macpyr2;product_name=expressed protein;proteinId=16454;transcriptId=16454
contig_36	prediction	mRNA	3711377	3711831	.	+	.	ID=mRNA_27070;Name=jgi.p|Macpyr2|16454;Parent=gene_27070;proteinId=16454;track=FilteredModels3;transcriptId=16454
contig_36	prediction	exon	3711377	3711831	.	+	.	ID=exon_27070_1;Parent=mRNA_27070
contig_36	prediction	five_prime_UTR	3711377	3711508	.	+	.	ID=UTR5_27070;Parent=mRNA_27070
contig_36	prediction	CDS	3711509	3711748	.	+	0	ID=CDS_27070;Parent=mRNA_27070
contig_36	prediction	three_prime_UTR	3711749	3711831	.	+	.	ID=UTR3_27070;Parent=mRNA_27070
contig_36	prediction	gene	4259666	4260039	0	+	.	ID=gene_27112;Name=jgi.p|Macpyr2|17949;portal_id=Macpyr2;product_name=expressed protein;proteinId=17949;transcriptId=17949
contig_36	prediction	mRNA	4259666	4260039	.	+	.	ID=mRNA_27112;Name=jgi.p|Macpyr2|17949;Parent=gene_27112;proteinId=17949;track=FilteredModels3;transcriptId=17949
contig_36	prediction	exon	4259666	4260039	.	+	.	ID=exon_27112_1;Parent=mRNA_27112
contig_36	prediction	five_prime_UTR	4259666	4259726	.	+	.	ID=UTR5_27112;Parent=mRNA_27112
contig_36	prediction	CDS	4259727	4259951	.	+	0	ID=CDS_27112;Parent=mRNA_27112
contig_36	prediction	three_prime_UTR	4259952	4260039	.	+	.	ID=UTR3_27112;Parent=mRNA_27112
contig_36	prediction	gene	3376945	3377259	0	+	.	ID=gene_27045;Name=jgi.p|Macpyr2|1114216;portal_id=Macpyr2;product_name=Histidine kinase-like ATPase%2C C-terminal domain-containing protein;proteinId=1114216;transcriptId=1115254
contig_36	prediction	mRNA	3376945	3377259	.	+	.	ID=mRNA_27045;Name=jgi.p|Macpyr2|1114216;Parent=gene_27045;proteinId=1114216;track=FilteredModels3;transcriptId=1115254
contig_36	prediction	exon	3376945	3377259	.	+	.	ID=exon_27045_1;Parent=mRNA_27045
contig_36	prediction	CDS	3376945	3377259	.	+	0	ID=CDS_27045;Parent=mRNA_27045
contig_36	prediction	gene	4744550	4744714	0	+	.	ID=gene_27142;Name=jgi.p|Macpyr2|1118003;portal_id=Macpyr2;product_name=hypothetical protein;proteinId=1118003;transcriptId=1119041
contig_36	prediction	mRNA	4744550	4744714	.	+	.	ID=mRNA_27142;Name=jgi.p|Macpyr2|1118003;Parent=gene_27142;proteinId=1118003;track=FilteredModels3;transcriptId=1119041
contig_36	prediction	exon	4744550	4744714	.	+	.	ID=exon_27142_1;Parent=mRNA_27142
contig_36	prediction	CDS	4744550	4744714	.	+	0	ID=CDS_27142;Parent=mRNA_27142
contig_36	prediction	gene	2150439	2150849	0	-	.	ID=gene_27006;Name=jgi.p|Macpyr2|1137999;portal_id=Macpyr2;product_name=hypothetical protein;proteinId=1137999;transcriptId=1139037
contig_36	prediction	mRNA	2150439	2150849	.	-	.	ID=mRNA_27006;Name=jgi.p|Macpyr2|1137999;Parent=gene_27006;proteinId=1137999;track=FilteredModels3;transcriptId=1139037
contig_36	prediction	exon	2150439	2150849	.	-	.	ID=exon_27006_1;Parent=mRNA_27006
contig_36	prediction	CDS	2150439	2150849	.	-	0	ID=CDS_27006;Parent=mRNA_27006
contig_36	prediction	gene	4128038	4130329	0	+	.	ID=gene_27102;Name=jgi.p|Macpyr2|1142690;portal_id=Macpyr2;product_name=hypothetical protein;proteinId=1142690;transcriptId=1143728
contig_36	prediction	mRNA	4128038	4130329	.	+	.	ID=mRNA_27102;Name=jgi.p|Macpyr2|1142690;Parent=gene_27102;proteinId=1142690;track=FilteredModels3;transcriptId=1143728
contig_36	prediction	exon	4128038	4128082	.	+	.	ID=exon_27102_1;Parent=mRNA_27102
contig_36	prediction	CDS	4128038	4128082	.	+	0	ID=CDS_27102;Parent=mRNA_27102
contig_36	prediction	exon	4130201	4130329	.	+	.	ID=exon_27102_2;Parent=mRNA_27102
contig_36	prediction	CDS	4130201	4130329	.	+	0	ID=CDS_27102;Parent=mRNA_27102
contig_36	prediction	gene	364296	368323	0	-	.	ID=gene_26922;Name=jgi.p|Macpyr2|1179938;portal_id=Macpyr2;product_name=Mpv17 / PMP22 family-domain containing protein;proteinId=1179938;transcriptId=1180976
contig_36	prediction	mRNA	364296	368323	.	-	.	ID=mRNA_26922;Name=jgi.p|Macpyr2|1179938;Parent=gene_26922;proteinId=1179938;track=FilteredModels3;transcriptId=1180976
contig_36	prediction	exon	368111	368323	.	-	.	ID=exon_26922_1;Parent=mRNA_26922
contig_36	prediction	CDS	368111	368323	.	-	0	ID=CDS_26922;Parent=mRNA_26922
contig_36	prediction	exon	365659	365862	.	-	.	ID=exon_26922_2;Parent=mRNA_26922
contig_36	prediction	CDS	365659	365862	.	-	0	ID=CDS_26922;Parent=mRNA_26922
contig_36	prediction	exon	364296	364559	.	-	.	ID=exon_26922_3;Parent=mRNA_26922
contig_36	prediction	CDS	364296	364559	.	-	0	ID=CDS_26922;Parent=mRNA_26922
contig_36	prediction	gene	3470408	3470698	0	+	.	ID=gene_27052;Name=jgi.p|Macpyr2|1179945;portal_id=Macpyr2;product_name=translation initiation factor IF-2 domain-containing protein;proteinId=1179945;transcriptId=1180983
contig_36	prediction	mRNA	3470408	3470698	.	+	.	ID=mRNA_27052;Name=jgi.p|Macpyr2|1179945;Parent=gene_27052;proteinId=1179945;track=FilteredModels3;transcriptId=1180983
contig_36	prediction	exon	3470408	3470698	.	+	.	ID=exon_27052_1;Parent=mRNA_27052
contig_36	prediction	CDS	3470408	3470698	.	+	0	ID=CDS_27052;Parent=mRNA_27052
contig_36	prediction	gene	1004769	1011338	0	-	.	ID=gene_26959;Name=jgi.p|Macpyr2|1207392;portal_id=Macpyr2;product_name=hypothetical protein;proteinId=1207392;transcriptId=1208430
contig_36	prediction	mRNA	1004769	1011338	.	-	.	ID=mRNA_26959;Name=jgi.p|Macpyr2|1207392;Parent=gene_26959;proteinId=1207392;track=FilteredModels3;transcriptId=1208430
contig_36	prediction	exon	1010856	1011338	.	-	.	ID=exon_26959_1;Parent=mRNA_26959
contig_36	prediction	five_prime_UTR	1010904	1011338	.	-	.	ID=UTR5_26959;Parent=mRNA_26959
contig_36	prediction	CDS	1010856	1010903	.	-	0	ID=CDS_26959;Parent=mRNA_26959
contig_36	prediction	exon	1010231	1010383	.	-	.	ID=exon_26959_2;Parent=mRNA_26959
contig_36	prediction	CDS	1010231	1010383	.	-	0	ID=CDS_26959;Parent=mRNA_26959
contig_36	prediction	exon	1009328	1009459	.	-	.	ID=exon_26959_3;Parent=mRNA_26959
contig_36	prediction	CDS	1009328	1009459	.	-	0	ID=CDS_26959;Parent=mRNA_26959
contig_36	prediction	exon	1008002	1008165	.	-	.	ID=exon_26959_4;Parent=mRNA_26959
contig_36	prediction	CDS	1008002	1008165	.	-	0	ID=CDS_26959;Parent=mRNA_26959
contig_36	prediction	exon	1004769	1007154	.	-	.	ID=exon_26959_5;Parent=mRNA_26959
contig_36	prediction	CDS	1006878	1007154	.	-	1	ID=CDS_26959;Parent=mRNA_26959
contig_36	prediction	three_prime_UTR	1004769	1006877	.	-	.	ID=UTR3_26959;Parent=mRNA_26959
contig_36	prediction	gene	3397489	3398795	0	-	.	ID=gene_27049;Name=jgi.p|Macpyr2|1207501;portal_id=Macpyr2;product_name=hypothetical protein;proteinId=1207501;transcriptId=1208539
contig_36	prediction	mRNA	3397489	3398795	.	-	.	ID=mRNA_27049;Name=jgi.p|Macpyr2|1207501;Parent=gene_27049;proteinId=1207501;track=FilteredModels3;transcriptId=1208539
contig_36	prediction	exon	3398538	3398795	.	-	.	ID=exon_27049_1;Parent=mRNA_27049
contig_36	prediction	five_prime_UTR	3398664	3398795	.	-	.	ID=UTR5_27049;Parent=mRNA_27049
contig_36	prediction	CDS	3398538	3398663	.	-	0	ID=CDS_27049;Parent=mRNA_27049
contig_36	prediction	exon	3397918	3398054	.	-	.	ID=exon_27049_2;Parent=mRNA_27049
contig_36	prediction	CDS	3397918	3398054	.	-	0	ID=CDS_27049;Parent=mRNA_27049
contig_36	prediction	exon	3397489	3397703	.	-	.	ID=exon_27049_3;Parent=mRNA_27049
contig_36	prediction	CDS	3397490	3397703	.	-	1	ID=CDS_27049;Parent=mRNA_27049
contig_36	prediction	three_prime_UTR	3397489	3397489	.	-	.	ID=UTR3_27049;Parent=mRNA_27049
contig_36	prediction	gene	3469019	3484987	0	-	.	ID=gene_27053;Name=jgi.p|Macpyr2|1207523;portal_id=Macpyr2;product_name=tyrosinase-like protein 2;proteinId=1207523;transcriptId=1208561
contig_36	prediction	mRNA	3469019	3484987	.	-	.	ID=mRNA_27053;Name=jgi.p|Macpyr2|1207523;Parent=gene_27053;proteinId=1207523;track=FilteredModels3;transcriptId=1208561
contig_36	prediction	exon	3484356	3484987	.	-	.	ID=exon_27053_1;Parent=mRNA_27053
contig_36	prediction	five_prime_UTR	3484746	3484987	.	-	.	ID=UTR5_27053;Parent=mRNA_27053
contig_36	prediction	CDS	3484356	3484745	.	-	0	ID=CDS_27053;Parent=mRNA_27053
contig_36	prediction	exon	3482373	3482501	.	-	.	ID=exon_27053_2;Parent=mRNA_27053
contig_36	prediction	CDS	3482373	3482501	.	-	0	ID=CDS_27053;Parent=mRNA_27053
contig_36	prediction	exon	3479591	3479821	.	-	.	ID=exon_27053_3;Parent=mRNA_27053
contig_36	prediction	CDS	3479591	3479821	.	-	0	ID=CDS_27053;Parent=mRNA_27053
contig_36	prediction	exon	3478712	3478818	.	-	.	ID=exon_27053_4;Parent=mRNA_27053
contig_36	prediction	CDS	3478712	3478818	.	-	0	ID=CDS_27053;Parent=mRNA_27053
contig_36	prediction	exon	3476557	3476914	.	-	.	ID=exon_27053_5;Parent=mRNA_27053
contig_36	prediction	CDS	3476557	3476914	.	-	1	ID=CDS_27053;Parent=mRNA_27053
contig_36	prediction	exon	3473271	3473450	.	-	.	ID=exon_27053_6;Parent=mRNA_27053
contig_36	prediction	CDS	3473271	3473450	.	-	0	ID=CDS_27053;Parent=mRNA_27053
contig_36	prediction	exon	3470554	3471567	.	-	.	ID=exon_27053_7;Parent=mRNA_27053
contig_36	prediction	CDS	3470917	3471567	.	-	0	ID=CDS_27053;Parent=mRNA_27053
contig_36	prediction	three_prime_UTR	3470554	3470916	.	-	.	ID=UTR3_27053;Parent=mRNA_27053
contig_36	prediction	exon	3469019	3470523	.	-	.	ID=exon_27053_8;Parent=mRNA_27053
contig_36	prediction	three_prime_UTR	3469019	3470523	.	-	.	ID=UTR3_27053;Parent=mRNA_27053
contig_36	prediction	gene	3504429	3525439	0	-	.	ID=gene_27058;Name=jgi.p|Macpyr2|1207530;portal_id=Macpyr2;product_name=Tubulin/FtsZ%2C GTPase domain-containing protein;proteinId=1207530;transcriptId=1208568
contig_36	prediction	mRNA	3504429	3525439	.	-	.	ID=mRNA_27058;Name=jgi.p|Macpyr2|1207530;Parent=gene_27058;proteinId=1207530;track=FilteredModels3;transcriptId=1208568
contig_36	prediction	exon	3525287	3525439	.	-	.	ID=exon_27058_1;Parent=mRNA_27058
contig_36	prediction	five_prime_UTR	3525297	3525439	.	-	.	ID=UTR5_27058;Parent=mRNA_27058
contig_36	prediction	CDS	3525287	3525296	.	-	0	ID=CDS_27058;Parent=mRNA_27058
contig_36	prediction	exon	3524392	3524444	.	-	.	ID=exon_27058_2;Parent=mRNA_27058
contig_36	prediction	CDS	3524392	3524444	.	-	2	ID=CDS_27058;Parent=mRNA_27058
contig_36	prediction	exon	3522694	3522837	.	-	.	ID=exon_27058_3;Parent=mRNA_27058
contig_36	prediction	CDS	3522694	3522837	.	-	0	ID=CDS_27058;Parent=mRNA_27058
contig_36	prediction	exon	3522098	3522169	.	-	.	ID=exon_27058_4;Parent=mRNA_27058
contig_36	prediction	CDS	3522098	3522169	.	-	0	ID=CDS_27058;Parent=mRNA_27058
contig_36	prediction	exon	3520879	3520929	.	-	.	ID=exon_27058_5;Parent=mRNA_27058
contig_36	prediction	CDS	3520879	3520929	.	-	0	ID=CDS_27058;Parent=mRNA_27058
contig_36	prediction	exon	3518882	3518921	.	-	.	ID=exon_27058_6;Parent=mRNA_27058
contig_36	prediction	CDS	3518882	3518921	.	-	0	ID=CDS_27058;Parent=mRNA_27058
contig_36	prediction	exon	3517853	3517984	.	-	.	ID=exon_27058_7;Parent=mRNA_27058
contig_36	prediction	CDS	3517853	3517984	.	-	2	ID=CDS_27058;Parent=mRNA_27058
contig_36	prediction	exon	3516018	3516077	.	-	.	ID=exon_27058_8;Parent=mRNA_27058
contig_36	prediction	CDS	3516018	3516077	.	-	2	ID=CDS_27058;Parent=mRNA_27058
contig_36	prediction	exon	3515490	3515533	.	-	.	ID=exon_27058_9;Parent=mRNA_27058
contig_36	prediction	CDS	3515490	3515533	.	-	2	ID=CDS_27058;Parent=mRNA_27058
contig_36	prediction	exon	3514786	3514851	.	-	.	ID=exon_27058_10;Parent=mRNA_27058
contig_36	prediction	CDS	3514786	3514851	.	-	0	ID=CDS_27058;Parent=mRNA_27058
contig_36	prediction	exon	3514329	3514403	.	-	.	ID=exon_27058_11;Parent=mRNA_27058
contig_36	prediction	CDS	3514329	3514403	.	-	0	ID=CDS_27058;Parent=mRNA_27058
contig_36	prediction	exon	3512570	3512632	.	-	.	ID=exon_27058_12;Parent=mRNA_27058
contig_36	prediction	CDS	3512570	3512632	.	-	0	ID=CDS_27058;Parent=mRNA_27058
contig_36	prediction	exon	3510622	3510689	.	-	.	ID=exon_27058_13;Parent=mRNA_27058
contig_36	prediction	CDS	3510622	3510689	.	-	0	ID=CDS_27058;Parent=mRNA_27058
contig_36	prediction	exon	3509045	3509107	.	-	.	ID=exon_27058_14;Parent=mRNA_27058
contig_36	prediction	CDS	3509045	3509107	.	-	1	ID=CDS_27058;Parent=mRNA_27058
contig_36	prediction	exon	3507434	3507500	.	-	.	ID=exon_27058_15;Parent=mRNA_27058
contig_36	prediction	CDS	3507434	3507500	.	-	1	ID=CDS_27058;Parent=mRNA_27058
contig_36	prediction	exon	3506360	3506407	.	-	.	ID=exon_27058_16;Parent=mRNA_27058
contig_36	prediction	CDS	3506360	3506407	.	-	0	ID=CDS_27058;Parent=mRNA_27058
contig_36	prediction	exon	3504429	3505089	.	-	.	ID=exon_27058_17;Parent=mRNA_27058
contig_36	prediction	CDS	3504934	3505089	.	-	0	ID=CDS_27058;Parent=mRNA_27058
contig_36	prediction	three_prime_UTR	3504429	3504933	.	-	.	ID=UTR3_27058;Parent=mRNA_27058
contig_36	prediction	gene	3771347	3779023	0	+	.	ID=gene_27075;Name=jgi.p|Macpyr2|1207532;portal_id=Macpyr2;product_name=hypothetical protein;proteinId=1207532;transcriptId=1208570
contig_36	prediction	mRNA	3771347	3779023	.	+	.	ID=mRNA_27075;Name=jgi.p|Macpyr2|1207532;Parent=gene_27075;proteinId=1207532;track=FilteredModels3;transcriptId=1208570
contig_36	prediction	exon	3771347	3771513	.	+	.	ID=exon_27075_1;Parent=mRNA_27075
contig_36	prediction	CDS	3771347	3771513	.	+	0	ID=CDS_27075;Parent=mRNA_27075
contig_36	prediction	exon	3773078	3773300	.	+	.	ID=exon_27075_2;Parent=mRNA_27075
contig_36	prediction	CDS	3773078	3773300	.	+	1	ID=CDS_27075;Parent=mRNA_27075
contig_36	prediction	exon	3774223	3774360	.	+	.	ID=exon_27075_3;Parent=mRNA_27075
contig_36	prediction	CDS	3774223	3774360	.	+	0	ID=CDS_27075;Parent=mRNA_27075
contig_36	prediction	exon	3774748	3775227	.	+	.	ID=exon_27075_4;Parent=mRNA_27075
contig_36	prediction	CDS	3774748	3775227	.	+	0	ID=CDS_27075;Parent=mRNA_27075
contig_36	prediction	exon	3775300	3775819	.	+	.	ID=exon_27075_5;Parent=mRNA_27075
contig_36	prediction	CDS	3775300	3775819	.	+	0	ID=CDS_27075;Parent=mRNA_27075
contig_36	prediction	exon	3775831	3776022	.	+	.	ID=exon_27075_6;Parent=mRNA_27075
contig_36	prediction	CDS	3775831	3776022	.	+	2	ID=CDS_27075;Parent=mRNA_27075
contig_36	prediction	exon	3776322	3776529	.	+	.	ID=exon_27075_7;Parent=mRNA_27075
contig_36	prediction	CDS	3776322	3776529	.	+	2	ID=CDS_27075;Parent=mRNA_27075
contig_36	prediction	exon	3776676	3779023	.	+	.	ID=exon_27075_8;Parent=mRNA_27075
contig_36	prediction	CDS	3776676	3779016	.	+	1	ID=CDS_27075;Parent=mRNA_27075
contig_36	prediction	three_prime_UTR	3779017	3779023	.	+	.	ID=UTR3_27075;Parent=mRNA_27075
contig_36	prediction	gene	3869315	3876140	0	-	.	ID=gene_27081;Name=jgi.p|Macpyr2|1207544;portal_id=Macpyr2;product_name=putative polyubiquitin CAJ09316.1 putative polyubiquitin;proteinId=1207544;transcriptId=1208582
contig_36	prediction	mRNA	3869315	3876140	.	-	.	ID=mRNA_27081;Name=jgi.p|Macpyr2|1207544;Parent=gene_27081;proteinId=1207544;track=FilteredModels3;transcriptId=1208582
contig_36	prediction	exon	3875194	3876140	.	-	.	ID=exon_27081_1;Parent=mRNA_27081
contig_36	prediction	five_prime_UTR	3875686	3876140	.	-	.	ID=UTR5_27081;Parent=mRNA_27081
contig_36	prediction	CDS	3875194	3875685	.	-	0	ID=CDS_27081;Parent=mRNA_27081
contig_36	prediction	exon	3873290	3874201	.	-	.	ID=exon_27081_2;Parent=mRNA_27081
contig_36	prediction	CDS	3873290	3874201	.	-	0	ID=CDS_27081;Parent=mRNA_27081
contig_36	prediction	exon	3869616	3872590	.	-	.	ID=exon_27081_3;Parent=mRNA_27081
contig_36	prediction	CDS	3871406	3872590	.	-	0	ID=CDS_27081;Parent=mRNA_27081
contig_36	prediction	three_prime_UTR	3869616	3871405	.	-	.	ID=UTR3_27081;Parent=mRNA_27081
contig_36	prediction	exon	3869315	3869591	.	-	.	ID=exon_27081_4;Parent=mRNA_27081
contig_36	prediction	three_prime_UTR	3869315	3869591	.	-	.	ID=UTR3_27081;Parent=mRNA_27081
contig_36	prediction	gene	4261800	4269517	0	-	.	ID=gene_27113;Name=jgi.p|Macpyr2|1207596;portal_id=Macpyr2;product_name=hypothetical protein;proteinId=1207596;transcriptId=1208634
contig_36	prediction	mRNA	4261800	4269517	.	-	.	ID=mRNA_27113;Name=jgi.p|Macpyr2|1207596;Parent=gene_27113;proteinId=1207596;track=FilteredModels3;transcriptId=1208634
contig_36	prediction	exon	4268676	4269517	.	-	.	ID=exon_27113_1;Parent=mRNA_27113
contig_36	prediction	five_prime_UTR	4268994	4269517	.	-	.	ID=UTR5_27113;Parent=mRNA_27113
contig_36	prediction	CDS	4268676	4268993	.	-	0	ID=CDS_27113;Parent=mRNA_27113
contig_36	prediction	exon	4267204	4267416	.	-	.	ID=exon_27113_2;Parent=mRNA_27113
contig_36	prediction	CDS	4267204	4267416	.	-	0	ID=CDS_27113;Parent=mRNA_27113
contig_36	prediction	exon	4265661	4265837	.	-	.	ID=exon_27113_3;Parent=mRNA_27113
contig_36	prediction	CDS	4265661	4265837	.	-	0	ID=CDS_27113;Parent=mRNA_27113
contig_36	prediction	exon	4264219	4264425	.	-	.	ID=exon_27113_4;Parent=mRNA_27113
contig_36	prediction	CDS	4264219	4264425	.	-	0	ID=CDS_27113;Parent=mRNA_27113
contig_36	prediction	exon	4261800	4263297	.	-	.	ID=exon_27113_5;Parent=mRNA_27113
contig_36	prediction	CDS	4262902	4263297	.	-	0	ID=CDS_27113;Parent=mRNA_27113
contig_36	prediction	three_prime_UTR	4261800	4262901	.	-	.	ID=UTR3_27113;Parent=mRNA_27113
contig_36	prediction	gene	44642	49857	0	-	.	ID=gene_26895;Name=jgi.p|Macpyr2|1234456;portal_id=Macpyr2;product_name=expressed protein;proteinId=1234456;transcriptId=1235494
contig_36	prediction	mRNA	44642	49857	.	-	.	ID=mRNA_26895;Name=jgi.p|Macpyr2|1234456;Parent=gene_26895;proteinId=1234456;track=FilteredModels3;transcriptId=1235494
contig_36	prediction	exon	44642	49857	.	-	.	ID=exon_26895_1;Parent=mRNA_26895
contig_36	prediction	five_prime_UTR	49674	49857	.	-	.	ID=UTR5_26895;Parent=mRNA_26895
contig_36	prediction	CDS	46017	49673	.	-	0	ID=CDS_26895;Parent=mRNA_26895
contig_36	prediction	three_prime_UTR	44642	46016	.	-	.	ID=UTR3_26895;Parent=mRNA_26895
contig_36	prediction	gene	561898	567551	0	+	.	ID=gene_26941;Name=jgi.p|Macpyr2|1234502;portal_id=Macpyr2;product_name=expressed protein;proteinId=1234502;transcriptId=1235540
contig_36	prediction	mRNA	561898	567551	.	+	.	ID=mRNA_26941;Name=jgi.p|Macpyr2|1234502;Parent=gene_26941;proteinId=1234502;track=FilteredModels3;transcriptId=1235540
contig_36	prediction	exon	561898	563526	.	+	.	ID=exon_26941_1;Parent=mRNA_26941
contig_36	prediction	five_prime_UTR	561898	562821	.	+	.	ID=UTR5_26941;Parent=mRNA_26941
contig_36	prediction	CDS	562822	563151	.	+	0	ID=CDS_26941;Parent=mRNA_26941
contig_36	prediction	three_prime_UTR	563152	563526	.	+	.	ID=UTR3_26941;Parent=mRNA_26941
contig_36	prediction	exon	567402	567551	.	+	.	ID=exon_26941_2;Parent=mRNA_26941
contig_36	prediction	three_prime_UTR	567402	567551	.	+	.	ID=UTR3_26941;Parent=mRNA_26941
contig_36	prediction	gene	3485656	3487904	0	+	.	ID=gene_27054;Name=jgi.p|Macpyr2|1234657;portal_id=Macpyr2;product_name=hypothetical protein;proteinId=1234657;transcriptId=1235695
contig_36	prediction	mRNA	3485656	3487904	.	+	.	ID=mRNA_27054;Name=jgi.p|Macpyr2|1234657;Parent=gene_27054;proteinId=1234657;track=FilteredModels3;transcriptId=1235695
contig_36	prediction	exon	3485656	3486059	.	+	.	ID=exon_27054_1;Parent=mRNA_27054
contig_36	prediction	five_prime_UTR	3485656	3485807	.	+	.	ID=UTR5_27054;Parent=mRNA_27054
contig_36	prediction	CDS	3485808	3486059	.	+	0	ID=CDS_27054;Parent=mRNA_27054
contig_36	prediction	exon	3487440	3487904	.	+	.	ID=exon_27054_2;Parent=mRNA_27054
contig_36	prediction	CDS	3487440	3487904	.	+	0	ID=CDS_27054;Parent=mRNA_27054
contig_36	prediction	gene	4476240	4476698	0	+	.	ID=gene_27124;Name=jgi.p|Macpyr2|1234737;portal_id=Macpyr2;product_name=expressed protein;proteinId=1234737;transcriptId=1235775
contig_36	prediction	mRNA	4476240	4476698	.	+	.	ID=mRNA_27124;Name=jgi.p|Macpyr2|1234737;Parent=gene_27124;proteinId=1234737;track=FilteredModels3;transcriptId=1235775
contig_36	prediction	exon	4476240	4476698	.	+	.	ID=exon_27124_1;Parent=mRNA_27124
contig_36	prediction	CDS	4476240	4476611	.	+	0	ID=CDS_27124;Parent=mRNA_27124
contig_36	prediction	three_prime_UTR	4476612	4476698	.	+	.	ID=UTR3_27124;Parent=mRNA_27124
contig_36	prediction	gene	72689	73291	0	-	.	ID=gene_26898;Name=jgi.p|Macpyr2|5021799;portal_id=Macpyr2;product_name=hypothetical protein;proteinId=5021799;transcriptId=5022837
contig_36	prediction	mRNA	72689	73291	.	-	.	ID=mRNA_26898;Name=jgi.p|Macpyr2|5021799;Parent=gene_26898;proteinId=5021799;track=FilteredModels3;transcriptId=5022837
contig_36	prediction	exon	73236	73291	.	-	.	ID=exon_26898_1;Parent=mRNA_26898
contig_36	prediction	CDS	73236	73291	.	-	0	ID=CDS_26898;Parent=mRNA_26898
contig_36	prediction	exon	73010	73184	.	-	.	ID=exon_26898_2;Parent=mRNA_26898
contig_36	prediction	CDS	73010	73184	.	-	1	ID=CDS_26898;Parent=mRNA_26898
contig_36	prediction	exon	72689	72877	.	-	.	ID=exon_26898_3;Parent=mRNA_26898
contig_36	prediction	CDS	72689	72877	.	-	0	ID=CDS_26898;Parent=mRNA_26898
contig_36	prediction	gene	797552	798130	0	-	.	ID=gene_26949;Name=jgi.p|Macpyr2|5021915;portal_id=Macpyr2;product_name=hypothetical protein;proteinId=5021915;transcriptId=5022953
contig_36	prediction	mRNA	797552	798130	.	-	.	ID=mRNA_26949;Name=jgi.p|Macpyr2|5021915;Parent=gene_26949;proteinId=5021915;track=FilteredModels3;transcriptId=5022953
contig_36	prediction	exon	798110	798130	.	-	.	ID=exon_26949_1;Parent=mRNA_26949
contig_36	prediction	CDS	798110	798130	.	-	0	ID=CDS_26949;Parent=mRNA_26949
contig_36	prediction	exon	797552	797953	.	-	.	ID=exon_26949_2;Parent=mRNA_26949
contig_36	prediction	CDS	797552	797953	.	-	0	ID=CDS_26949;Parent=mRNA_26949
contig_36	prediction	gene	1256783	1257598	0	+	.	ID=gene_26971;Name=jgi.p|Macpyr2|5021997;portal_id=Macpyr2;product_name=hypothetical protein;proteinId=5021997;transcriptId=5023035
contig_36	prediction	mRNA	1256783	1257598	.	+	.	ID=mRNA_26971;Name=jgi.p|Macpyr2|5021997;Parent=gene_26971;proteinId=5021997;track=FilteredModels3;transcriptId=5023035
contig_36	prediction	exon	1256783	1256826	.	+	.	ID=exon_26971_1;Parent=mRNA_26971
contig_36	prediction	CDS	1256783	1256826	.	+	0	ID=CDS_26971;Parent=mRNA_26971
contig_36	prediction	exon	1257305	1257536	.	+	.	ID=exon_26971_2;Parent=mRNA_26971
contig_36	prediction	CDS	1257305	1257536	.	+	1	ID=CDS_26971;Parent=mRNA_26971
contig_36	prediction	exon	1257572	1257598	.	+	.	ID=exon_26971_3;Parent=mRNA_26971
contig_36	prediction	CDS	1257572	1257598	.	+	0	ID=CDS_26971;Parent=mRNA_26971
contig_36	prediction	gene	1898894	1899996	0	-	.	ID=gene_26994;Name=jgi.p|Macpyr2|5022112;portal_id=Macpyr2;product_name=expressed protein;proteinId=5022112;transcriptId=5023150
contig_36	prediction	mRNA	1898894	1899996	.	-	.	ID=mRNA_26994;Name=jgi.p|Macpyr2|5022112;Parent=gene_26994;proteinId=5022112;track=FilteredModels3;transcriptId=5023150
contig_36	prediction	exon	1899325	1899996	.	-	.	ID=exon_26994_1;Parent=mRNA_26994
contig_36	prediction	CDS	1899325	1899996	.	-	0	ID=CDS_26994;Parent=mRNA_26994
contig_36	prediction	exon	1898894	1898917	.	-	.	ID=exon_26994_2;Parent=mRNA_26994
contig_36	prediction	CDS	1898894	1898917	.	-	0	ID=CDS_26994;Parent=mRNA_26994
contig_36	prediction	gene	2546404	2548202	0	-	.	ID=gene_27018;Name=jgi.p|Macpyr2|5022236;portal_id=Macpyr2;product_name=hypothetical protein;proteinId=5022236;transcriptId=5023274
contig_36	prediction	mRNA	2546404	2548202	.	-	.	ID=mRNA_27018;Name=jgi.p|Macpyr2|5022236;Parent=gene_27018;proteinId=5022236;track=FilteredModels3;transcriptId=5023274
contig_36	prediction	exon	2548191	2548202	.	-	.	ID=exon_27018_1;Parent=mRNA_27018
contig_36	prediction	CDS	2548191	2548202	.	-	0	ID=CDS_27018;Parent=mRNA_27018
contig_36	prediction	exon	2546710	2546840	.	-	.	ID=exon_27018_2;Parent=mRNA_27018
contig_36	prediction	CDS	2546710	2546840	.	-	0	ID=CDS_27018;Parent=mRNA_27018
contig_36	prediction	exon	2546404	2546689	.	-	.	ID=exon_27018_3;Parent=mRNA_27018
contig_36	prediction	CDS	2546404	2546689	.	-	1	ID=CDS_27018;Parent=mRNA_27018
contig_36	prediction	gene	3398739	3399160	0	+	.	ID=gene_27050;Name=jgi.p|Macpyr2|5022402;portal_id=Macpyr2;product_name=hypothetical protein;proteinId=5022402;transcriptId=5023440
contig_36	prediction	mRNA	3398739	3399160	.	+	.	ID=mRNA_27050;Name=jgi.p|Macpyr2|5022402;Parent=gene_27050;proteinId=5022402;track=FilteredModels3;transcriptId=5023440
contig_36	prediction	exon	3398739	3398798	.	+	.	ID=exon_27050_1;Parent=mRNA_27050
contig_36	prediction	CDS	3398739	3398798	.	+	0	ID=CDS_27050;Parent=mRNA_27050
contig_36	prediction	exon	3398840	3398974	.	+	.	ID=exon_27050_2;Parent=mRNA_27050
contig_36	prediction	CDS	3398840	3398974	.	+	0	ID=CDS_27050;Parent=mRNA_27050
contig_36	prediction	exon	3398999	3399160	.	+	.	ID=exon_27050_3;Parent=mRNA_27050
contig_36	prediction	CDS	3398999	3399160	.	+	0	ID=CDS_27050;Parent=mRNA_27050
contig_36	prediction	gene	3653397	3654862	0	-	.	ID=gene_27065;Name=jgi.p|Macpyr2|5022449;portal_id=Macpyr2;product_name=hypothetical protein;proteinId=5022449;transcriptId=5023487
contig_36	prediction	mRNA	3653397	3654862	.	-	.	ID=mRNA_27065;Name=jgi.p|Macpyr2|5022449;Parent=gene_27065;proteinId=5022449;track=FilteredModels3;transcriptId=5023487
contig_36	prediction	exon	3654774	3654862	.	-	.	ID=exon_27065_1;Parent=mRNA_27065
contig_36	prediction	CDS	3654774	3654862	.	-	0	ID=CDS_27065;Parent=mRNA_27065
contig_36	prediction	exon	3653802	3653929	.	-	.	ID=exon_27065_2;Parent=mRNA_27065
contig_36	prediction	CDS	3653802	3653929	.	-	1	ID=CDS_27065;Parent=mRNA_27065
contig_36	prediction	exon	3653651	3653770	.	-	.	ID=exon_27065_3;Parent=mRNA_27065
contig_36	prediction	CDS	3653651	3653770	.	-	2	ID=CDS_27065;Parent=mRNA_27065
contig_36	prediction	exon	3653397	3653416	.	-	.	ID=exon_27065_4;Parent=mRNA_27065
contig_36	prediction	CDS	3653397	3653416	.	-	2	ID=CDS_27065;Parent=mRNA_27065
contig_36	prediction	gene	4521334	4521763	0	+	.	ID=gene_27127;Name=jgi.p|Macpyr2|5022580;portal_id=Macpyr2;product_name=hypothetical protein;proteinId=5022580;transcriptId=5023618
contig_36	prediction	mRNA	4521334	4521763	.	+	.	ID=mRNA_27127;Name=jgi.p|Macpyr2|5022580;Parent=gene_27127;proteinId=5022580;track=FilteredModels3;transcriptId=5023618
contig_36	prediction	exon	4521334	4521439	.	+	.	ID=exon_27127_1;Parent=mRNA_27127
contig_36	prediction	CDS	4521334	4521439	.	+	0	ID=CDS_27127;Parent=mRNA_27127
contig_36	prediction	exon	4521459	4521536	.	+	.	ID=exon_27127_2;Parent=mRNA_27127
contig_36	prediction	CDS	4521459	4521536	.	+	2	ID=CDS_27127;Parent=mRNA_27127
contig_36	prediction	exon	4521557	4521714	.	+	.	ID=exon_27127_3;Parent=mRNA_27127
contig_36	prediction	CDS	4521557	4521714	.	+	2	ID=CDS_27127;Parent=mRNA_27127
contig_36	prediction	exon	4521749	4521763	.	+	.	ID=exon_27127_4;Parent=mRNA_27127
contig_36	prediction	CDS	4521749	4521763	.	+	0	ID=CDS_27127;Parent=mRNA_27127
contig_36	prediction	gene	4879716	4882771	0	-	.	ID=gene_27144;Name=jgi.p|Macpyr2|5022639;portal_id=Macpyr2;product_name=hypothetical protein;proteinId=5022639;transcriptId=5023677
contig_36	prediction	mRNA	4879716	4882771	.	-	.	ID=mRNA_27144;Name=jgi.p|Macpyr2|5022639;Parent=gene_27144;proteinId=5022639;track=FilteredModels3;transcriptId=5023677
contig_36	prediction	exon	4882754	4882771	.	-	.	ID=exon_27144_1;Parent=mRNA_27144
contig_36	prediction	CDS	4882754	4882771	.	-	0	ID=CDS_27144;Parent=mRNA_27144
contig_36	prediction	exon	4882654	4882733	.	-	.	ID=exon_27144_2;Parent=mRNA_27144
contig_36	prediction	CDS	4882654	4882733	.	-	0	ID=CDS_27144;Parent=mRNA_27144
contig_36	prediction	exon	4882469	4882572	.	-	.	ID=exon_27144_3;Parent=mRNA_27144
contig_36	prediction	CDS	4882469	4882572	.	-	1	ID=CDS_27144;Parent=mRNA_27144
contig_36	prediction	exon	4882332	4882421	.	-	.	ID=exon_27144_4;Parent=mRNA_27144
contig_36	prediction	CDS	4882332	4882421	.	-	2	ID=CDS_27144;Parent=mRNA_27144
contig_36	prediction	exon	4882095	4882190	.	-	.	ID=exon_27144_5;Parent=mRNA_27144
contig_36	prediction	CDS	4882095	4882190	.	-	2	ID=CDS_27144;Parent=mRNA_27144
contig_36	prediction	exon	4882009	4882072	.	-	.	ID=exon_27144_6;Parent=mRNA_27144
contig_36	prediction	CDS	4882009	4882072	.	-	2	ID=CDS_27144;Parent=mRNA_27144
contig_36	prediction	exon	4881938	4881980	.	-	.	ID=exon_27144_7;Parent=mRNA_27144
contig_36	prediction	CDS	4881938	4881980	.	-	1	ID=CDS_27144;Parent=mRNA_27144
contig_36	prediction	exon	4881775	4881915	.	-	.	ID=exon_27144_8;Parent=mRNA_27144
contig_36	prediction	CDS	4881775	4881915	.	-	0	ID=CDS_27144;Parent=mRNA_27144
contig_36	prediction	exon	4881658	4881709	.	-	.	ID=exon_27144_9;Parent=mRNA_27144
contig_36	prediction	CDS	4881658	4881709	.	-	0	ID=CDS_27144;Parent=mRNA_27144
contig_36	prediction	exon	4881502	4881629	.	-	.	ID=exon_27144_10;Parent=mRNA_27144
contig_36	prediction	CDS	4881502	4881629	.	-	2	ID=CDS_27144;Parent=mRNA_27144
contig_36	prediction	exon	4880498	4880586	.	-	.	ID=exon_27144_11;Parent=mRNA_27144
contig_36	prediction	CDS	4880498	4880586	.	-	0	ID=CDS_27144;Parent=mRNA_27144
contig_36	prediction	exon	4879716	4879827	.	-	.	ID=exon_27144_12;Parent=mRNA_27144
contig_36	prediction	CDS	4879716	4879827	.	-	1	ID=CDS_27144;Parent=mRNA_27144
contig_36	prediction	gene	49860	64261	0	+	.	ID=gene_26896;Name=jgi.p|Macpyr2|5064598;portal_id=Macpyr2;product_name=expressed protein;proteinId=5064598;transcriptId=5065636
contig_36	prediction	mRNA	49860	64261	.	+	.	ID=mRNA_26896;Name=jgi.p|Macpyr2|5064598;Parent=gene_26896;proteinId=5064598;track=FilteredModels3;transcriptId=5065636
contig_36	prediction	exon	49860	50354	.	+	.	ID=exon_26896_1;Parent=mRNA_26896
contig_36	prediction	five_prime_UTR	49860	50225	.	+	.	ID=UTR5_26896;Parent=mRNA_26896
contig_36	prediction	CDS	50226	50354	.	+	0	ID=CDS_26896;Parent=mRNA_26896
contig_36	prediction	exon	50377	50700	.	+	.	ID=exon_26896_2;Parent=mRNA_26896
contig_36	prediction	CDS	50377	50700	.	+	0	ID=CDS_26896;Parent=mRNA_26896
contig_36	prediction	exon	52058	52093	.	+	.	ID=exon_26896_3;Parent=mRNA_26896
contig_36	prediction	CDS	52058	52093	.	+	0	ID=CDS_26896;Parent=mRNA_26896
contig_36	prediction	exon	52605	53040	.	+	.	ID=exon_26896_4;Parent=mRNA_26896
contig_36	prediction	CDS	52605	53040	.	+	0	ID=CDS_26896;Parent=mRNA_26896
contig_36	prediction	exon	53070	53197	.	+	.	ID=exon_26896_5;Parent=mRNA_26896
contig_36	prediction	CDS	53070	53197	.	+	2	ID=CDS_26896;Parent=mRNA_26896
contig_36	prediction	exon	53233	53298	.	+	.	ID=exon_26896_6;Parent=mRNA_26896
contig_36	prediction	CDS	53233	53298	.	+	0	ID=CDS_26896;Parent=mRNA_26896
contig_36	prediction	exon	53976	54041	.	+	.	ID=exon_26896_7;Parent=mRNA_26896
contig_36	prediction	CDS	53976	54041	.	+	0	ID=CDS_26896;Parent=mRNA_26896
contig_36	prediction	exon	54568	54687	.	+	.	ID=exon_26896_8;Parent=mRNA_26896
contig_36	prediction	CDS	54568	54687	.	+	0	ID=CDS_26896;Parent=mRNA_26896
contig_36	prediction	exon	55562	55695	.	+	.	ID=exon_26896_9;Parent=mRNA_26896
contig_36	prediction	CDS	55562	55695	.	+	0	ID=CDS_26896;Parent=mRNA_26896
contig_36	prediction	exon	56533	56752	.	+	.	ID=exon_26896_10;Parent=mRNA_26896
contig_36	prediction	CDS	56533	56752	.	+	1	ID=CDS_26896;Parent=mRNA_26896
contig_36	prediction	exon	58184	58312	.	+	.	ID=exon_26896_11;Parent=mRNA_26896
contig_36	prediction	CDS	58184	58312	.	+	0	ID=CDS_26896;Parent=mRNA_26896
contig_36	prediction	exon	59831	59888	.	+	.	ID=exon_26896_12;Parent=mRNA_26896
contig_36	prediction	CDS	59831	59888	.	+	0	ID=CDS_26896;Parent=mRNA_26896
contig_36	prediction	exon	60391	60698	.	+	.	ID=exon_26896_13;Parent=mRNA_26896
contig_36	prediction	CDS	60391	60698	.	+	2	ID=CDS_26896;Parent=mRNA_26896
contig_36	prediction	exon	62072	62200	.	+	.	ID=exon_26896_14;Parent=mRNA_26896
contig_36	prediction	CDS	62072	62200	.	+	0	ID=CDS_26896;Parent=mRNA_26896
contig_36	prediction	exon	63165	63257	.	+	.	ID=exon_26896_15;Parent=mRNA_26896
contig_36	prediction	CDS	63165	63257	.	+	0	ID=CDS_26896;Parent=mRNA_26896
contig_36	prediction	exon	64033	64261	.	+	.	ID=exon_26896_16;Parent=mRNA_26896
contig_36	prediction	CDS	64033	64197	.	+	0	ID=CDS_26896;Parent=mRNA_26896
contig_36	prediction	three_prime_UTR	64198	64261	.	+	.	ID=UTR3_26896;Parent=mRNA_26896
contig_36	prediction	gene	65667	70733	0	+	.	ID=gene_26897;Name=jgi.p|Macpyr2|5064600;portal_id=Macpyr2;product_name=hypothetical protein;proteinId=5064600;transcriptId=5065638
contig_36	prediction	mRNA	65667	70733	.	+	.	ID=mRNA_26897;Name=jgi.p|Macpyr2|5064600;Parent=gene_26897;proteinId=5064600;track=FilteredModels3;transcriptId=5065638
contig_36	prediction	exon	65667	66020	.	+	.	ID=exon_26897_1;Parent=mRNA_26897
contig_36	prediction	CDS	65667	66020	.	+	0	ID=CDS_26897;Parent=mRNA_26897
contig_36	prediction	exon	67432	67599	.	+	.	ID=exon_26897_2;Parent=mRNA_26897
contig_36	prediction	CDS	67432	67599	.	+	0	ID=CDS_26897;Parent=mRNA_26897
contig_36	prediction	exon	68980	69121	.	+	.	ID=exon_26897_3;Parent=mRNA_26897
contig_36	prediction	CDS	68980	69121	.	+	0	ID=CDS_26897;Parent=mRNA_26897
contig_36	prediction	exon	69776	69872	.	+	.	ID=exon_26897_4;Parent=mRNA_26897
contig_36	prediction	CDS	69776	69872	.	+	2	ID=CDS_26897;Parent=mRNA_26897
contig_36	prediction	exon	70547	70733	.	+	.	ID=exon_26897_5;Parent=mRNA_26897
contig_36	prediction	CDS	70547	70733	.	+	1	ID=CDS_26897;Parent=mRNA_26897
contig_36	prediction	gene	73280	87675	0	+	.	ID=gene_26899;Name=jgi.p|Macpyr2|5064602;portal_id=Macpyr2;product_name=hypothetical protein;proteinId=5064602;transcriptId=5065640
contig_36	prediction	mRNA	73280	87675	.	+	.	ID=mRNA_26899;Name=jgi.p|Macpyr2|5064602;Parent=gene_26899;proteinId=5064602;track=FilteredModels3;transcriptId=5065640
contig_36	prediction	exon	73280	73701	.	+	.	ID=exon_26899_1;Parent=mRNA_26899
contig_36	prediction	five_prime_UTR	73280	73355	.	+	.	ID=UTR5_26899;Parent=mRNA_26899
contig_36	prediction	CDS	73356	73701	.	+	0	ID=CDS_26899;Parent=mRNA_26899
contig_36	prediction	exon	73758	73894	.	+	.	ID=exon_26899_2;Parent=mRNA_26899
contig_36	prediction	CDS	73758	73894	.	+	2	ID=CDS_26899;Parent=mRNA_26899
contig_36	prediction	exon	74070	74167	.	+	.	ID=exon_26899_3;Parent=mRNA_26899
contig_36	prediction	CDS	74070	74167	.	+	0	ID=CDS_26899;Parent=mRNA_26899
contig_36	prediction	exon	74663	74960	.	+	.	ID=exon_26899_4;Parent=mRNA_26899
contig_36	prediction	CDS	74663	74960	.	+	1	ID=CDS_26899;Parent=mRNA_26899
contig_36	prediction	exon	75005	75067	.	+	.	ID=exon_26899_5;Parent=mRNA_26899
contig_36	prediction	CDS	75005	75067	.	+	0	ID=CDS_26899;Parent=mRNA_26899
contig_36	prediction	exon	77695	77801	.	+	.	ID=exon_26899_6;Parent=mRNA_26899
contig_36	prediction	CDS	77695	77801	.	+	0	ID=CDS_26899;Parent=mRNA_26899
contig_36	prediction	exon	77826	77892	.	+	.	ID=exon_26899_7;Parent=mRNA_26899
contig_36	prediction	CDS	77826	77892	.	+	1	ID=CDS_26899;Parent=mRNA_26899
contig_36	prediction	exon	78399	78451	.	+	.	ID=exon_26899_8;Parent=mRNA_26899
contig_36	prediction	CDS	78399	78451	.	+	0	ID=CDS_26899;Parent=mRNA_26899
contig_36	prediction	exon	79393	79510	.	+	.	ID=exon_26899_9;Parent=mRNA_26899
contig_36	prediction	CDS	79393	79510	.	+	1	ID=CDS_26899;Parent=mRNA_26899
contig_36	prediction	exon	80848	80922	.	+	.	ID=exon_26899_10;Parent=mRNA_26899
contig_36	prediction	CDS	80848	80922	.	+	0	ID=CDS_26899;Parent=mRNA_26899
contig_36	prediction	exon	81738	81885	.	+	.	ID=exon_26899_11;Parent=mRNA_26899
contig_36	prediction	CDS	81738	81885	.	+	0	ID=CDS_26899;Parent=mRNA_26899
contig_36	prediction	exon	85027	85082	.	+	.	ID=exon_26899_12;Parent=mRNA_26899
contig_36	prediction	CDS	85027	85082	.	+	2	ID=CDS_26899;Parent=mRNA_26899
contig_36	prediction	exon	85986	86147	.	+	.	ID=exon_26899_13;Parent=mRNA_26899
contig_36	prediction	CDS	85986	86147	.	+	0	ID=CDS_26899;Parent=mRNA_26899
contig_36	prediction	exon	87580	87675	.	+	.	ID=exon_26899_14;Parent=mRNA_26899
contig_36	prediction	CDS	87580	87675	.	+	0	ID=CDS_26899;Parent=mRNA_26899
contig_36	prediction	gene	114936	126519	0	+	.	ID=gene_26901;Name=jgi.p|Macpyr2|5064604;portal_id=Macpyr2;product_name=hypothetical protein;proteinId=5064604;transcriptId=5065642
contig_36	prediction	mRNA	114936	126519	.	+	.	ID=mRNA_26901;Name=jgi.p|Macpyr2|5064604;Parent=gene_26901;proteinId=5064604;track=FilteredModels3;transcriptId=5065642
contig_36	prediction	exon	114936	114999	.	+	.	ID=exon_26901_1;Parent=mRNA_26901
contig_36	prediction	CDS	114936	114999	.	+	0	ID=CDS_26901;Parent=mRNA_26901
contig_36	prediction	exon	116671	116676	.	+	.	ID=exon_26901_2;Parent=mRNA_26901
contig_36	prediction	CDS	116671	116676	.	+	2	ID=CDS_26901;Parent=mRNA_26901
contig_36	prediction	exon	116877	116921	.	+	.	ID=exon_26901_3;Parent=mRNA_26901
contig_36	prediction	CDS	116877	116921	.	+	2	ID=CDS_26901;Parent=mRNA_26901
contig_36	prediction	exon	116949	116987	.	+	.	ID=exon_26901_4;Parent=mRNA_26901
contig_36	prediction	CDS	116949	116987	.	+	2	ID=CDS_26901;Parent=mRNA_26901
contig_36	prediction	exon	117052	117096	.	+	.	ID=exon_26901_5;Parent=mRNA_26901
contig_36	prediction	CDS	117052	117096	.	+	2	ID=CDS_26901;Parent=mRNA_26901
contig_36	prediction	exon	117184	117276	.	+	.	ID=exon_26901_6;Parent=mRNA_26901
contig_36	prediction	CDS	117184	117276	.	+	2	ID=CDS_26901;Parent=mRNA_26901
contig_36	prediction	exon	117327	117332	.	+	.	ID=exon_26901_7;Parent=mRNA_26901
contig_36	prediction	CDS	117327	117332	.	+	2	ID=CDS_26901;Parent=mRNA_26901
contig_36	prediction	exon	117485	117517	.	+	.	ID=exon_26901_8;Parent=mRNA_26901
contig_36	prediction	CDS	117485	117517	.	+	2	ID=CDS_26901;Parent=mRNA_26901
contig_36	prediction	exon	117642	117653	.	+	.	ID=exon_26901_9;Parent=mRNA_26901
contig_36	prediction	CDS	117642	117653	.	+	2	ID=CDS_26901;Parent=mRNA_26901
contig_36	prediction	exon	117849	117876	.	+	.	ID=exon_26901_10;Parent=mRNA_26901
contig_36	prediction	CDS	117849	117876	.	+	2	ID=CDS_26901;Parent=mRNA_26901
contig_36	prediction	exon	117973	118010	.	+	.	ID=exon_26901_11;Parent=mRNA_26901
contig_36	prediction	CDS	117973	118010	.	+	1	ID=CDS_26901;Parent=mRNA_26901
contig_36	prediction	exon	118393	118486	.	+	.	ID=exon_26901_12;Parent=mRNA_26901
contig_36	prediction	CDS	118393	118486	.	+	2	ID=CDS_26901;Parent=mRNA_26901
contig_36	prediction	exon	118944	119058	.	+	.	ID=exon_26901_13;Parent=mRNA_26901
contig_36	prediction	CDS	118944	119058	.	+	1	ID=CDS_26901;Parent=mRNA_26901
contig_36	prediction	exon	119085	119318	.	+	.	ID=exon_26901_14;Parent=mRNA_26901
contig_36	prediction	CDS	119085	119318	.	+	0	ID=CDS_26901;Parent=mRNA_26901
contig_36	prediction	exon	120287	120412	.	+	.	ID=exon_26901_15;Parent=mRNA_26901
contig_36	prediction	CDS	120287	120412	.	+	0	ID=CDS_26901;Parent=mRNA_26901
contig_36	prediction	exon	121165	121380	.	+	.	ID=exon_26901_16;Parent=mRNA_26901
contig_36	prediction	CDS	121165	121380	.	+	0	ID=CDS_26901;Parent=mRNA_26901
contig_36	prediction	exon	121401	121528	.	+	.	ID=exon_26901_17;Parent=mRNA_26901
contig_36	prediction	CDS	121401	121528	.	+	0	ID=CDS_26901;Parent=mRNA_26901
contig_36	prediction	exon	121569	121644	.	+	.	ID=exon_26901_18;Parent=mRNA_26901
contig_36	prediction	CDS	121569	121644	.	+	1	ID=CDS_26901;Parent=mRNA_26901
contig_36	prediction	exon	121846	121962	.	+	.	ID=exon_26901_19;Parent=mRNA_26901
contig_36	prediction	CDS	121846	121962	.	+	0	ID=CDS_26901;Parent=mRNA_26901
contig_36	prediction	exon	122017	122169	.	+	.	ID=exon_26901_20;Parent=mRNA_26901
contig_36	prediction	CDS	122017	122169	.	+	0	ID=CDS_26901;Parent=mRNA_26901
contig_36	prediction	exon	123116	123191	.	+	.	ID=exon_26901_21;Parent=mRNA_26901
contig_36	prediction	CDS	123116	123191	.	+	0	ID=CDS_26901;Parent=mRNA_26901
contig_36	prediction	exon	123242	123297	.	+	.	ID=exon_26901_22;Parent=mRNA_26901
contig_36	prediction	CDS	123242	123297	.	+	2	ID=CDS_26901;Parent=mRNA_26901
contig_36	prediction	exon	123427	123846	.	+	.	ID=exon_26901_23;Parent=mRNA_26901
contig_36	prediction	CDS	123427	123846	.	+	0	ID=CDS_26901;Parent=mRNA_26901
contig_36	prediction	exon	124818	124943	.	+	.	ID=exon_26901_24;Parent=mRNA_26901
contig_36	prediction	CDS	124818	124943	.	+	0	ID=CDS_26901;Parent=mRNA_26901
contig_36	prediction	exon	125549	125604	.	+	.	ID=exon_26901_25;Parent=mRNA_26901
contig_36	prediction	CDS	125549	125604	.	+	0	ID=CDS_26901;Parent=mRNA_26901
contig_36	prediction	exon	125649	125883	.	+	.	ID=exon_26901_26;Parent=mRNA_26901
contig_36	prediction	CDS	125649	125883	.	+	1	ID=CDS_26901;Parent=mRNA_26901
contig_36	prediction	exon	125932	126029	.	+	.	ID=exon_26901_27;Parent=mRNA_26901
contig_36	prediction	CDS	125932	126029	.	+	0	ID=CDS_26901;Parent=mRNA_26901
contig_36	prediction	exon	126101	126187	.	+	.	ID=exon_26901_28;Parent=mRNA_26901
contig_36	prediction	CDS	126101	126187	.	+	1	ID=CDS_26901;Parent=mRNA_26901
contig_36	prediction	exon	126388	126519	.	+	.	ID=exon_26901_29;Parent=mRNA_26901
contig_36	prediction	CDS	126388	126451	.	+	1	ID=CDS_26901;Parent=mRNA_26901
contig_36	prediction	three_prime_UTR	126452	126519	.	+	.	ID=UTR3_26901;Parent=mRNA_26901
contig_36	prediction	gene	199892	211415	0	+	.	ID=gene_26910;Name=jgi.p|Macpyr2|5064613;portal_id=Macpyr2;product_name=hypothetical protein;proteinId=5064613;transcriptId=5065651
contig_36	prediction	mRNA	199892	211415	.	+	.	ID=mRNA_26910;Name=jgi.p|Macpyr2|5064613;Parent=gene_26910;proteinId=5064613;track=FilteredModels3;transcriptId=5065651
contig_36	prediction	exon	199892	200108	.	+	.	ID=exon_26910_1;Parent=mRNA_26910
contig_36	prediction	five_prime_UTR	199892	200085	.	+	.	ID=UTR5_26910;Parent=mRNA_26910
contig_36	prediction	CDS	200086	200108	.	+	0	ID=CDS_26910;Parent=mRNA_26910
contig_36	prediction	exon	200645	200759	.	+	.	ID=exon_26910_2;Parent=mRNA_26910
contig_36	prediction	CDS	200645	200759	.	+	1	ID=CDS_26910;Parent=mRNA_26910
contig_36	prediction	exon	201580	201789	.	+	.	ID=exon_26910_3;Parent=mRNA_26910
contig_36	prediction	CDS	201580	201789	.	+	0	ID=CDS_26910;Parent=mRNA_26910
contig_36	prediction	exon	202082	202227	.	+	.	ID=exon_26910_4;Parent=mRNA_26910
contig_36	prediction	CDS	202082	202227	.	+	0	ID=CDS_26910;Parent=mRNA_26910
contig_36	prediction	exon	203571	203669	.	+	.	ID=exon_26910_5;Parent=mRNA_26910
contig_36	prediction	CDS	203571	203669	.	+	1	ID=CDS_26910;Parent=mRNA_26910
contig_36	prediction	exon	203710	203746	.	+	.	ID=exon_26910_6;Parent=mRNA_26910
contig_36	prediction	CDS	203710	203746	.	+	1	ID=CDS_26910;Parent=mRNA_26910
contig_36	prediction	exon	205476	205666	.	+	.	ID=exon_26910_7;Parent=mRNA_26910
contig_36	prediction	CDS	205476	205666	.	+	0	ID=CDS_26910;Parent=mRNA_26910
contig_36	prediction	exon	206152	206244	.	+	.	ID=exon_26910_8;Parent=mRNA_26910
contig_36	prediction	CDS	206152	206244	.	+	1	ID=CDS_26910;Parent=mRNA_26910
contig_36	prediction	exon	206669	206749	.	+	.	ID=exon_26910_9;Parent=mRNA_26910
contig_36	prediction	CDS	206669	206749	.	+	1	ID=CDS_26910;Parent=mRNA_26910
contig_36	prediction	exon	207239	208779	.	+	.	ID=exon_26910_10;Parent=mRNA_26910
contig_36	prediction	CDS	207239	207272	.	+	1	ID=CDS_26910;Parent=mRNA_26910
contig_36	prediction	three_prime_UTR	207273	208779	.	+	.	ID=UTR3_26910;Parent=mRNA_26910
contig_36	prediction	exon	209187	209256	.	+	.	ID=exon_26910_11;Parent=mRNA_26910
contig_36	prediction	three_prime_UTR	209187	209256	.	+	.	ID=UTR3_26910;Parent=mRNA_26910
contig_36	prediction	exon	209893	211415	.	+	.	ID=exon_26910_12;Parent=mRNA_26910
contig_36	prediction	three_prime_UTR	209893	211415	.	+	.	ID=UTR3_26910;Parent=mRNA_26910
contig_36	prediction	gene	279901	284858	0	+	.	ID=gene_26915;Name=jgi.p|Macpyr2|5064617;portal_id=Macpyr2;product_name=expressed protein;proteinId=5064617;transcriptId=5065655
contig_36	prediction	mRNA	279901	284858	.	+	.	ID=mRNA_26915;Name=jgi.p|Macpyr2|5064617;Parent=gene_26915;proteinId=5064617;track=FilteredModels3;transcriptId=5065655
contig_36	prediction	exon	279901	280357	.	+	.	ID=exon_26915_1;Parent=mRNA_26915
contig_36	prediction	CDS	279901	280357	.	+	0	ID=CDS_26915;Parent=mRNA_26915
contig_36	prediction	exon	280798	280883	.	+	.	ID=exon_26915_2;Parent=mRNA_26915
contig_36	prediction	CDS	280798	280883	.	+	2	ID=CDS_26915;Parent=mRNA_26915
contig_36	prediction	exon	281234	281299	.	+	.	ID=exon_26915_3;Parent=mRNA_26915
contig_36	prediction	CDS	281234	281299	.	+	0	ID=CDS_26915;Parent=mRNA_26915
contig_36	prediction	exon	281803	281907	.	+	.	ID=exon_26915_4;Parent=mRNA_26915
contig_36	prediction	CDS	281803	281907	.	+	0	ID=CDS_26915;Parent=mRNA_26915
contig_36	prediction	exon	282593	282771	.	+	.	ID=exon_26915_5;Parent=mRNA_26915
contig_36	prediction	CDS	282593	282771	.	+	0	ID=CDS_26915;Parent=mRNA_26915
contig_36	prediction	exon	283837	284858	.	+	.	ID=exon_26915_6;Parent=mRNA_26915
contig_36	prediction	CDS	283837	284857	.	+	1	ID=CDS_26915;Parent=mRNA_26915
contig_36	prediction	three_prime_UTR	284858	284858	.	+	.	ID=UTR3_26915;Parent=mRNA_26915
contig_36	prediction	gene	303358	309555	0	-	.	ID=gene_26916;Name=jgi.p|Macpyr2|5064619;portal_id=Macpyr2;product_name=hypothetical protein;proteinId=5064619;transcriptId=5065657
contig_36	prediction	mRNA	303358	309555	.	-	.	ID=mRNA_26916;Name=jgi.p|Macpyr2|5064619;Parent=gene_26916;proteinId=5064619;track=FilteredModels3;transcriptId=5065657
contig_36	prediction	exon	309549	309555	.	-	.	ID=exon_26916_1;Parent=mRNA_26916
contig_36	prediction	CDS	309549	309555	.	-	0	ID=CDS_26916;Parent=mRNA_26916
contig_36	prediction	exon	309416	309438	.	-	.	ID=exon_26916_2;Parent=mRNA_26916
contig_36	prediction	CDS	309416	309438	.	-	2	ID=CDS_26916;Parent=mRNA_26916
contig_36	prediction	exon	308406	308602	.	-	.	ID=exon_26916_3;Parent=mRNA_26916
contig_36	prediction	CDS	308406	308602	.	-	0	ID=CDS_26916;Parent=mRNA_26916
contig_36	prediction	exon	308208	308376	.	-	.	ID=exon_26916_4;Parent=mRNA_26916
contig_36	prediction	CDS	308208	308376	.	-	1	ID=CDS_26916;Parent=mRNA_26916
contig_36	prediction	exon	307741	307867	.	-	.	ID=exon_26916_5;Parent=mRNA_26916
contig_36	prediction	CDS	307741	307867	.	-	0	ID=CDS_26916;Parent=mRNA_26916
contig_36	prediction	exon	305639	305727	.	-	.	ID=exon_26916_6;Parent=mRNA_26916
contig_36	prediction	CDS	305639	305727	.	-	2	ID=CDS_26916;Parent=mRNA_26916
contig_36	prediction	exon	303358	303779	.	-	.	ID=exon_26916_7;Parent=mRNA_26916
contig_36	prediction	CDS	303741	303779	.	-	0	ID=CDS_26916;Parent=mRNA_26916
contig_36	prediction	three_prime_UTR	303358	303740	.	-	.	ID=UTR3_26916;Parent=mRNA_26916
contig_36	prediction	gene	914884	923515	0	+	.	ID=gene_26954;Name=jgi.p|Macpyr2|5064666;portal_id=Macpyr2;product_name=expressed protein;proteinId=5064666;transcriptId=5065704
contig_36	prediction	mRNA	914884	923515	.	+	.	ID=mRNA_26954;Name=jgi.p|Macpyr2|5064666;Parent=gene_26954;proteinId=5064666;track=FilteredModels3;transcriptId=5065704
contig_36	prediction	exon	914884	914973	.	+	.	ID=exon_26954_1;Parent=mRNA_26954
contig_36	prediction	CDS	914884	914973	.	+	0	ID=CDS_26954;Parent=mRNA_26954
contig_36	prediction	exon	915128	915209	.	+	.	ID=exon_26954_2;Parent=mRNA_26954
contig_36	prediction	CDS	915128	915209	.	+	0	ID=CDS_26954;Parent=mRNA_26954
contig_36	prediction	exon	915991	916377	.	+	.	ID=exon_26954_3;Parent=mRNA_26954
contig_36	prediction	CDS	915991	916377	.	+	2	ID=CDS_26954;Parent=mRNA_26954
contig_36	prediction	exon	916408	916456	.	+	.	ID=exon_26954_4;Parent=mRNA_26954
contig_36	prediction	CDS	916408	916456	.	+	2	ID=CDS_26954;Parent=mRNA_26954
contig_36	prediction	exon	916491	916532	.	+	.	ID=exon_26954_5;Parent=mRNA_26954
contig_36	prediction	CDS	916491	916532	.	+	1	ID=CDS_26954;Parent=mRNA_26954
contig_36	prediction	exon	916558	916621	.	+	.	ID=exon_26954_6;Parent=mRNA_26954
contig_36	prediction	CDS	916558	916621	.	+	1	ID=CDS_26954;Parent=mRNA_26954
contig_36	prediction	exon	917803	917904	.	+	.	ID=exon_26954_7;Parent=mRNA_26954
contig_36	prediction	CDS	917803	917904	.	+	0	ID=CDS_26954;Parent=mRNA_26954
contig_36	prediction	exon	919697	919924	.	+	.	ID=exon_26954_8;Parent=mRNA_26954
contig_36	prediction	CDS	919697	919924	.	+	0	ID=CDS_26954;Parent=mRNA_26954
contig_36	prediction	exon	920162	920278	.	+	.	ID=exon_26954_9;Parent=mRNA_26954
contig_36	prediction	CDS	920162	920278	.	+	0	ID=CDS_26954;Parent=mRNA_26954
contig_36	prediction	exon	920339	920431	.	+	.	ID=exon_26954_10;Parent=mRNA_26954
contig_36	prediction	CDS	920339	920431	.	+	0	ID=CDS_26954;Parent=mRNA_26954
contig_36	prediction	exon	920779	920901	.	+	.	ID=exon_26954_11;Parent=mRNA_26954
contig_36	prediction	CDS	920779	920901	.	+	0	ID=CDS_26954;Parent=mRNA_26954
contig_36	prediction	exon	923433	923515	.	+	.	ID=exon_26954_12;Parent=mRNA_26954
contig_36	prediction	CDS	923433	923513	.	+	0	ID=CDS_26954;Parent=mRNA_26954
contig_36	prediction	three_prime_UTR	923514	923515	.	+	.	ID=UTR3_26954;Parent=mRNA_26954
contig_36	prediction	gene	1781496	1783349	0	-	.	ID=gene_26990;Name=jgi.p|Macpyr2|5064711;portal_id=Macpyr2;product_name=hypothetical protein;proteinId=5064711;transcriptId=5065749
contig_36	prediction	mRNA	1781496	1783349	.	-	.	ID=mRNA_26990;Name=jgi.p|Macpyr2|5064711;Parent=gene_26990;proteinId=5064711;track=FilteredModels3;transcriptId=5065749
contig_36	prediction	exon	1783087	1783349	.	-	.	ID=exon_26990_1;Parent=mRNA_26990
contig_36	prediction	five_prime_UTR	1783154	1783349	.	-	.	ID=UTR5_26990;Parent=mRNA_26990
contig_36	prediction	CDS	1783087	1783153	.	-	0	ID=CDS_26990;Parent=mRNA_26990
contig_36	prediction	exon	1781979	1782091	.	-	.	ID=exon_26990_2;Parent=mRNA_26990
contig_36	prediction	CDS	1781979	1782091	.	-	2	ID=CDS_26990;Parent=mRNA_26990
contig_36	prediction	exon	1781596	1781930	.	-	.	ID=exon_26990_3;Parent=mRNA_26990
contig_36	prediction	CDS	1781596	1781930	.	-	0	ID=CDS_26990;Parent=mRNA_26990
contig_36	prediction	exon	1781496	1781559	.	-	.	ID=exon_26990_4;Parent=mRNA_26990
contig_36	prediction	CDS	1781496	1781559	.	-	1	ID=CDS_26990;Parent=mRNA_26990
contig_36	prediction	gene	1832417	1834024	0	-	.	ID=gene_26992;Name=jgi.p|Macpyr2|5064714;portal_id=Macpyr2;product_name=hypothetical protein;proteinId=5064714;transcriptId=5065752
contig_36	prediction	mRNA	1832417	1834024	.	-	.	ID=mRNA_26992;Name=jgi.p|Macpyr2|5064714;Parent=gene_26992;proteinId=5064714;track=FilteredModels3;transcriptId=5065752
contig_36	prediction	exon	1833227	1834024	.	-	.	ID=exon_26992_1;Parent=mRNA_26992
contig_36	prediction	CDS	1833227	1834024	.	-	0	ID=CDS_26992;Parent=mRNA_26992
contig_36	prediction	exon	1833060	1833117	.	-	.	ID=exon_26992_2;Parent=mRNA_26992
contig_36	prediction	CDS	1833060	1833117	.	-	0	ID=CDS_26992;Parent=mRNA_26992
contig_36	prediction	exon	1832417	1832484	.	-	.	ID=exon_26992_3;Parent=mRNA_26992
contig_36	prediction	CDS	1832417	1832484	.	-	2	ID=CDS_26992;Parent=mRNA_26992
contig_36	prediction	gene	2023410	2024618	0	-	.	ID=gene_26999;Name=jgi.p|Macpyr2|5064724;portal_id=Macpyr2;product_name=hypothetical protein;proteinId=5064724;transcriptId=5065762
contig_36	prediction	mRNA	2023410	2024618	.	-	.	ID=mRNA_26999;Name=jgi.p|Macpyr2|5064724;Parent=gene_26999;proteinId=5064724;track=FilteredModels3;transcriptId=5065762
contig_36	prediction	exon	2024364	2024618	.	-	.	ID=exon_26999_1;Parent=mRNA_26999
contig_36	prediction	five_prime_UTR	2024402	2024618	.	-	.	ID=UTR5_26999;Parent=mRNA_26999
contig_36	prediction	CDS	2024364	2024401	.	-	0	ID=CDS_26999;Parent=mRNA_26999
contig_36	prediction	exon	2024190	2024293	.	-	.	ID=exon_26999_2;Parent=mRNA_26999
contig_36	prediction	CDS	2024190	2024293	.	-	1	ID=CDS_26999;Parent=mRNA_26999
contig_36	prediction	exon	2024029	2024148	.	-	.	ID=exon_26999_3;Parent=mRNA_26999
contig_36	prediction	CDS	2024029	2024148	.	-	2	ID=CDS_26999;Parent=mRNA_26999
contig_36	prediction	exon	2023905	2023997	.	-	.	ID=exon_26999_4;Parent=mRNA_26999
contig_36	prediction	CDS	2023905	2023997	.	-	2	ID=CDS_26999;Parent=mRNA_26999
contig_36	prediction	exon	2023770	2023868	.	-	.	ID=exon_26999_5;Parent=mRNA_26999
contig_36	prediction	CDS	2023770	2023868	.	-	2	ID=CDS_26999;Parent=mRNA_26999
contig_36	prediction	exon	2023644	2023722	.	-	.	ID=exon_26999_6;Parent=mRNA_26999
contig_36	prediction	CDS	2023644	2023722	.	-	2	ID=CDS_26999;Parent=mRNA_26999
contig_36	prediction	exon	2023509	2023619	.	-	.	ID=exon_26999_7;Parent=mRNA_26999
contig_36	prediction	CDS	2023509	2023619	.	-	1	ID=CDS_26999;Parent=mRNA_26999
contig_36	prediction	exon	2023410	2023482	.	-	.	ID=exon_26999_8;Parent=mRNA_26999
contig_36	prediction	CDS	2023410	2023482	.	-	1	ID=CDS_26999;Parent=mRNA_26999
contig_36	prediction	gene	2110037	2123724	0	-	.	ID=gene_27004;Name=jgi.p|Macpyr2|5064732;portal_id=Macpyr2;product_name=expressed protein;proteinId=5064732;transcriptId=5065770
contig_36	prediction	mRNA	2110037	2123724	.	-	.	ID=mRNA_27004;Name=jgi.p|Macpyr2|5064732;Parent=gene_27004;proteinId=5064732;track=FilteredModels3;transcriptId=5065770
contig_36	prediction	exon	2123692	2123724	.	-	.	ID=exon_27004_1;Parent=mRNA_27004
contig_36	prediction	CDS	2123692	2123724	.	-	0	ID=CDS_27004;Parent=mRNA_27004
contig_36	prediction	exon	2121113	2121241	.	-	.	ID=exon_27004_2;Parent=mRNA_27004
contig_36	prediction	CDS	2121113	2121241	.	-	0	ID=CDS_27004;Parent=mRNA_27004
contig_36	prediction	exon	2118934	2119155	.	-	.	ID=exon_27004_3;Parent=mRNA_27004
contig_36	prediction	CDS	2118934	2119155	.	-	0	ID=CDS_27004;Parent=mRNA_27004
contig_36	prediction	exon	2118856	2118891	.	-	.	ID=exon_27004_4;Parent=mRNA_27004
contig_36	prediction	CDS	2118856	2118891	.	-	0	ID=CDS_27004;Parent=mRNA_27004
contig_36	prediction	exon	2118177	2118262	.	-	.	ID=exon_27004_5;Parent=mRNA_27004
contig_36	prediction	CDS	2118177	2118262	.	-	0	ID=CDS_27004;Parent=mRNA_27004
contig_36	prediction	exon	2115977	2116217	.	-	.	ID=exon_27004_6;Parent=mRNA_27004
contig_36	prediction	CDS	2115977	2116217	.	-	1	ID=CDS_27004;Parent=mRNA_27004
contig_36	prediction	exon	2114940	2115122	.	-	.	ID=exon_27004_7;Parent=mRNA_27004
contig_36	prediction	CDS	2114940	2115122	.	-	0	ID=CDS_27004;Parent=mRNA_27004
contig_36	prediction	exon	2110037	2111057	.	-	.	ID=exon_27004_8;Parent=mRNA_27004
contig_36	prediction	CDS	2110497	2111057	.	-	0	ID=CDS_27004;Parent=mRNA_27004
contig_36	prediction	three_prime_UTR	2110037	2110496	.	-	.	ID=UTR3_27004;Parent=mRNA_27004
contig_36	prediction	gene	2188228	2189621	0	-	.	ID=gene_27009;Name=jgi.p|Macpyr2|5064736;portal_id=Macpyr2;product_name=hypothetical protein;proteinId=5064736;transcriptId=5065774
contig_36	prediction	mRNA	2188228	2189621	.	-	.	ID=mRNA_27009;Name=jgi.p|Macpyr2|5064736;Parent=gene_27009;proteinId=5064736;track=FilteredModels3;transcriptId=5065774
contig_36	prediction	exon	2188978	2189621	.	-	.	ID=exon_27009_1;Parent=mRNA_27009
contig_36	prediction	five_prime_UTR	2189302	2189621	.	-	.	ID=UTR5_27009;Parent=mRNA_27009
contig_36	prediction	CDS	2188978	2189301	.	-	0	ID=CDS_27009;Parent=mRNA_27009
contig_36	prediction	exon	2188665	2188772	.	-	.	ID=exon_27009_2;Parent=mRNA_27009
contig_36	prediction	CDS	2188665	2188772	.	-	0	ID=CDS_27009;Parent=mRNA_27009
contig_36	prediction	exon	2188497	2188640	.	-	.	ID=exon_27009_3;Parent=mRNA_27009
contig_36	prediction	CDS	2188497	2188640	.	-	0	ID=CDS_27009;Parent=mRNA_27009
contig_36	prediction	exon	2188228	2188260	.	-	.	ID=exon_27009_4;Parent=mRNA_27009
contig_36	prediction	CDS	2188228	2188260	.	-	0	ID=CDS_27009;Parent=mRNA_27009
contig_36	prediction	gene	2778942	2797647	0	-	.	ID=gene_27028;Name=jgi.p|Macpyr2|5064766;portal_id=Macpyr2;product_name=expressed protein;proteinId=5064766;transcriptId=5065804
contig_36	prediction	mRNA	2778942	2797647	.	-	.	ID=mRNA_27028;Name=jgi.p|Macpyr2|5064766;Parent=gene_27028;proteinId=5064766;track=FilteredModels3;transcriptId=5065804
contig_36	prediction	exon	2797588	2797647	.	-	.	ID=exon_27028_1;Parent=mRNA_27028
contig_36	prediction	five_prime_UTR	2797589	2797647	.	-	.	ID=UTR5_27028;Parent=mRNA_27028
contig_36	prediction	CDS	2797588	2797588	.	-	0	ID=CDS_27028;Parent=mRNA_27028
contig_36	prediction	exon	2796964	2797115	.	-	.	ID=exon_27028_2;Parent=mRNA_27028
contig_36	prediction	CDS	2796964	2797115	.	-	2	ID=CDS_27028;Parent=mRNA_27028
contig_36	prediction	exon	2796391	2796453	.	-	.	ID=exon_27028_3;Parent=mRNA_27028
contig_36	prediction	CDS	2796391	2796453	.	-	0	ID=CDS_27028;Parent=mRNA_27028
contig_36	prediction	exon	2794689	2794838	.	-	.	ID=exon_27028_4;Parent=mRNA_27028
contig_36	prediction	CDS	2794689	2794838	.	-	0	ID=CDS_27028;Parent=mRNA_27028
contig_36	prediction	exon	2792100	2792175	.	-	.	ID=exon_27028_5;Parent=mRNA_27028
contig_36	prediction	CDS	2792100	2792175	.	-	0	ID=CDS_27028;Parent=mRNA_27028
contig_36	prediction	exon	2790446	2790591	.	-	.	ID=exon_27028_6;Parent=mRNA_27028
contig_36	prediction	CDS	2790446	2790591	.	-	2	ID=CDS_27028;Parent=mRNA_27028
contig_36	prediction	exon	2788772	2789080	.	-	.	ID=exon_27028_7;Parent=mRNA_27028
contig_36	prediction	CDS	2788772	2789080	.	-	0	ID=CDS_27028;Parent=mRNA_27028
contig_36	prediction	exon	2788151	2788225	.	-	.	ID=exon_27028_8;Parent=mRNA_27028
contig_36	prediction	CDS	2788151	2788225	.	-	0	ID=CDS_27028;Parent=mRNA_27028
contig_36	prediction	exon	2786814	2786960	.	-	.	ID=exon_27028_9;Parent=mRNA_27028
contig_36	prediction	CDS	2786814	2786960	.	-	0	ID=CDS_27028;Parent=mRNA_27028
contig_36	prediction	exon	2785036	2785126	.	-	.	ID=exon_27028_10;Parent=mRNA_27028
contig_36	prediction	CDS	2785036	2785126	.	-	0	ID=CDS_27028;Parent=mRNA_27028
contig_36	prediction	exon	2783351	2783512	.	-	.	ID=exon_27028_11;Parent=mRNA_27028
contig_36	prediction	CDS	2783351	2783512	.	-	2	ID=CDS_27028;Parent=mRNA_27028
contig_36	prediction	exon	2782365	2782523	.	-	.	ID=exon_27028_12;Parent=mRNA_27028
contig_36	prediction	CDS	2782365	2782523	.	-	2	ID=CDS_27028;Parent=mRNA_27028
contig_36	prediction	exon	2780976	2781070	.	-	.	ID=exon_27028_13;Parent=mRNA_27028
contig_36	prediction	CDS	2780976	2781070	.	-	2	ID=CDS_27028;Parent=mRNA_27028
contig_36	prediction	exon	2779716	2779846	.	-	.	ID=exon_27028_14;Parent=mRNA_27028
contig_36	prediction	CDS	2779716	2779846	.	-	0	ID=CDS_27028;Parent=mRNA_27028
contig_36	prediction	exon	2779027	2779094	.	-	.	ID=exon_27028_15;Parent=mRNA_27028
contig_36	prediction	CDS	2779027	2779094	.	-	1	ID=CDS_27028;Parent=mRNA_27028
contig_36	prediction	exon	2778942	2778973	.	-	.	ID=exon_27028_16;Parent=mRNA_27028
contig_36	prediction	CDS	2778942	2778973	.	-	2	ID=CDS_27028;Parent=mRNA_27028
contig_36	prediction	gene	3489439	3494045	0	-	.	ID=gene_27056;Name=jgi.p|Macpyr2|5064794;portal_id=Macpyr2;product_name=hypothetical protein;proteinId=5064794;transcriptId=5065832
contig_36	prediction	mRNA	3489439	3494045	.	-	.	ID=mRNA_27056;Name=jgi.p|Macpyr2|5064794;Parent=gene_27056;proteinId=5064794;track=FilteredModels3;transcriptId=5065832
contig_36	prediction	exon	3494015	3494045	.	-	.	ID=exon_27056_1;Parent=mRNA_27056
contig_36	prediction	CDS	3494015	3494045	.	-	0	ID=CDS_27056;Parent=mRNA_27056
contig_36	prediction	exon	3492816	3493035	.	-	.	ID=exon_27056_2;Parent=mRNA_27056
contig_36	prediction	CDS	3492816	3493035	.	-	2	ID=CDS_27056;Parent=mRNA_27056
contig_36	prediction	exon	3492649	3492759	.	-	.	ID=exon_27056_3;Parent=mRNA_27056
contig_36	prediction	CDS	3492649	3492759	.	-	1	ID=CDS_27056;Parent=mRNA_27056
contig_36	prediction	exon	3492608	3492623	.	-	.	ID=exon_27056_4;Parent=mRNA_27056
contig_36	prediction	CDS	3492608	3492623	.	-	1	ID=CDS_27056;Parent=mRNA_27056
contig_36	prediction	exon	3492010	3492060	.	-	.	ID=exon_27056_5;Parent=mRNA_27056
contig_36	prediction	CDS	3492010	3492060	.	-	0	ID=CDS_27056;Parent=mRNA_27056
contig_36	prediction	exon	3489439	3491964	.	-	.	ID=exon_27056_6;Parent=mRNA_27056
contig_36	prediction	CDS	3491824	3491964	.	-	0	ID=CDS_27056;Parent=mRNA_27056
contig_36	prediction	three_prime_UTR	3489439	3491823	.	-	.	ID=UTR3_27056;Parent=mRNA_27056
contig_36	prediction	gene	4115936	4119261	0	-	.	ID=gene_27101;Name=jgi.p|Macpyr2|5064867;portal_id=Macpyr2;product_name=expressed protein;proteinId=5064867;transcriptId=5065905
contig_36	prediction	mRNA	4115936	4119261	.	-	.	ID=mRNA_27101;Name=jgi.p|Macpyr2|5064867;Parent=gene_27101;proteinId=5064867;track=FilteredModels3;transcriptId=5065905
contig_36	prediction	exon	4118856	4119261	.	-	.	ID=exon_27101_1;Parent=mRNA_27101
contig_36	prediction	five_prime_UTR	4119107	4119261	.	-	.	ID=UTR5_27101;Parent=mRNA_27101
contig_36	prediction	CDS	4118856	4119106	.	-	0	ID=CDS_27101;Parent=mRNA_27101
contig_36	prediction	exon	4118662	4118800	.	-	.	ID=exon_27101_2;Parent=mRNA_27101
contig_36	prediction	CDS	4118662	4118800	.	-	1	ID=CDS_27101;Parent=mRNA_27101
contig_36	prediction	exon	4117156	4117508	.	-	.	ID=exon_27101_3;Parent=mRNA_27101
contig_36	prediction	CDS	4117156	4117508	.	-	0	ID=CDS_27101;Parent=mRNA_27101
contig_36	prediction	exon	4115936	4116681	.	-	.	ID=exon_27101_4;Parent=mRNA_27101
contig_36	prediction	CDS	4116417	4116681	.	-	1	ID=CDS_27101;Parent=mRNA_27101
contig_36	prediction	three_prime_UTR	4115936	4116416	.	-	.	ID=UTR3_27101;Parent=mRNA_27101
contig_36	prediction	gene	4226578	4243164	0	+	.	ID=gene_27110;Name=jgi.p|Macpyr2|5064878;portal_id=Macpyr2;product_name=hypothetical protein;proteinId=5064878;transcriptId=5065916
contig_36	prediction	mRNA	4226578	4243164	.	+	.	ID=mRNA_27110;Name=jgi.p|Macpyr2|5064878;Parent=gene_27110;proteinId=5064878;track=FilteredModels3;transcriptId=5065916
contig_36	prediction	exon	4226578	4226816	.	+	.	ID=exon_27110_1;Parent=mRNA_27110
contig_36	prediction	five_prime_UTR	4226578	4226816	.	+	.	ID=UTR5_27110;Parent=mRNA_27110
contig_36	prediction	exon	4227370	4227810	.	+	.	ID=exon_27110_2;Parent=mRNA_27110
contig_36	prediction	five_prime_UTR	4227370	4227541	.	+	.	ID=UTR5_27110;Parent=mRNA_27110
contig_36	prediction	CDS	4227542	4227810	.	+	0	ID=CDS_27110;Parent=mRNA_27110
contig_36	prediction	exon	4228760	4228890	.	+	.	ID=exon_27110_3;Parent=mRNA_27110
contig_36	prediction	CDS	4228760	4228890	.	+	1	ID=CDS_27110;Parent=mRNA_27110
contig_36	prediction	exon	4229122	4229185	.	+	.	ID=exon_27110_4;Parent=mRNA_27110
contig_36	prediction	CDS	4229122	4229185	.	+	2	ID=CDS_27110;Parent=mRNA_27110
contig_36	prediction	exon	4229560	4229693	.	+	.	ID=exon_27110_5;Parent=mRNA_27110
contig_36	prediction	CDS	4229560	4229693	.	+	1	ID=CDS_27110;Parent=mRNA_27110
contig_36	prediction	exon	4229933	4230111	.	+	.	ID=exon_27110_6;Parent=mRNA_27110
contig_36	prediction	CDS	4229933	4230111	.	+	2	ID=CDS_27110;Parent=mRNA_27110
contig_36	prediction	exon	4231913	4232032	.	+	.	ID=exon_27110_7;Parent=mRNA_27110
contig_36	prediction	CDS	4231913	4232032	.	+	0	ID=CDS_27110;Parent=mRNA_27110
contig_36	prediction	exon	4233622	4233770	.	+	.	ID=exon_27110_8;Parent=mRNA_27110
contig_36	prediction	CDS	4233622	4233770	.	+	0	ID=CDS_27110;Parent=mRNA_27110
contig_36	prediction	exon	4235563	4235707	.	+	.	ID=exon_27110_9;Parent=mRNA_27110
contig_36	prediction	CDS	4235563	4235707	.	+	1	ID=CDS_27110;Parent=mRNA_27110
contig_36	prediction	exon	4237197	4237351	.	+	.	ID=exon_27110_10;Parent=mRNA_27110
contig_36	prediction	CDS	4237197	4237351	.	+	0	ID=CDS_27110;Parent=mRNA_27110
contig_36	prediction	exon	4237867	4237945	.	+	.	ID=exon_27110_11;Parent=mRNA_27110
contig_36	prediction	CDS	4237867	4237945	.	+	1	ID=CDS_27110;Parent=mRNA_27110
contig_36	prediction	exon	4238564	4238668	.	+	.	ID=exon_27110_12;Parent=mRNA_27110
contig_36	prediction	CDS	4238564	4238668	.	+	0	ID=CDS_27110;Parent=mRNA_27110
contig_36	prediction	exon	4238825	4238956	.	+	.	ID=exon_27110_13;Parent=mRNA_27110
contig_36	prediction	CDS	4238825	4238956	.	+	0	ID=CDS_27110;Parent=mRNA_27110
contig_36	prediction	exon	4240157	4240312	.	+	.	ID=exon_27110_14;Parent=mRNA_27110
contig_36	prediction	CDS	4240157	4240312	.	+	0	ID=CDS_27110;Parent=mRNA_27110
contig_36	prediction	exon	4240936	4241047	.	+	.	ID=exon_27110_15;Parent=mRNA_27110
contig_36	prediction	CDS	4240936	4241047	.	+	0	ID=CDS_27110;Parent=mRNA_27110
contig_36	prediction	exon	4242627	4242779	.	+	.	ID=exon_27110_16;Parent=mRNA_27110
contig_36	prediction	CDS	4242627	4242779	.	+	2	ID=CDS_27110;Parent=mRNA_27110
contig_36	prediction	exon	4242812	4243164	.	+	.	ID=exon_27110_17;Parent=mRNA_27110
contig_36	prediction	CDS	4242812	4243029	.	+	2	ID=CDS_27110;Parent=mRNA_27110
contig_36	prediction	three_prime_UTR	4243030	4243164	.	+	.	ID=UTR3_27110;Parent=mRNA_27110
contig_36	prediction	gene	4361251	4370841	0	+	.	ID=gene_27117;Name=jgi.p|Macpyr2|5064883;portal_id=Macpyr2;product_name=expressed protein;proteinId=5064883;transcriptId=5065921
contig_36	prediction	mRNA	4361251	4370841	.	+	.	ID=mRNA_27117;Name=jgi.p|Macpyr2|5064883;Parent=gene_27117;proteinId=5064883;track=FilteredModels3;transcriptId=5065921
contig_36	prediction	exon	4361251	4361283	.	+	.	ID=exon_27117_1;Parent=mRNA_27117
contig_36	prediction	CDS	4361251	4361283	.	+	0	ID=CDS_27117;Parent=mRNA_27117
contig_36	prediction	exon	4362682	4363074	.	+	.	ID=exon_27117_2;Parent=mRNA_27117
contig_36	prediction	CDS	4362682	4363074	.	+	0	ID=CDS_27117;Parent=mRNA_27117
contig_36	prediction	exon	4364706	4364777	.	+	.	ID=exon_27117_3;Parent=mRNA_27117
contig_36	prediction	CDS	4364706	4364777	.	+	0	ID=CDS_27117;Parent=mRNA_27117
contig_36	prediction	exon	4367360	4368410	.	+	.	ID=exon_27117_4;Parent=mRNA_27117
contig_36	prediction	CDS	4367360	4368410	.	+	0	ID=CDS_27117;Parent=mRNA_27117
contig_36	prediction	exon	4368469	4370841	.	+	.	ID=exon_27117_5;Parent=mRNA_27117
contig_36	prediction	CDS	4368469	4368554	.	+	2	ID=CDS_27117;Parent=mRNA_27117
contig_36	prediction	three_prime_UTR	4368555	4370841	.	+	.	ID=UTR3_27117;Parent=mRNA_27117
contig_36	prediction	gene	4651024	4658502	0	+	.	ID=gene_27137;Name=jgi.p|Macpyr2|5064909;portal_id=Macpyr2;product_name=expressed protein;proteinId=5064909;transcriptId=5065947
contig_36	prediction	mRNA	4651024	4658502	.	+	.	ID=mRNA_27137;Name=jgi.p|Macpyr2|5064909;Parent=gene_27137;proteinId=5064909;track=FilteredModels3;transcriptId=5065947
contig_36	prediction	exon	4651024	4651104	.	+	.	ID=exon_27137_1;Parent=mRNA_27137
contig_36	prediction	CDS	4651024	4651104	.	+	0	ID=CDS_27137;Parent=mRNA_27137
contig_36	prediction	exon	4651485	4651655	.	+	.	ID=exon_27137_2;Parent=mRNA_27137
contig_36	prediction	CDS	4651485	4651655	.	+	0	ID=CDS_27137;Parent=mRNA_27137
contig_36	prediction	exon	4651682	4651834	.	+	.	ID=exon_27137_3;Parent=mRNA_27137
contig_36	prediction	CDS	4651682	4651834	.	+	0	ID=CDS_27137;Parent=mRNA_27137
contig_36	prediction	exon	4654588	4654748	.	+	.	ID=exon_27137_4;Parent=mRNA_27137
contig_36	prediction	CDS	4654588	4654748	.	+	0	ID=CDS_27137;Parent=mRNA_27137
contig_36	prediction	exon	4655395	4655641	.	+	.	ID=exon_27137_5;Parent=mRNA_27137
contig_36	prediction	CDS	4655395	4655641	.	+	1	ID=CDS_27137;Parent=mRNA_27137
contig_36	prediction	exon	4657025	4657108	.	+	.	ID=exon_27137_6;Parent=mRNA_27137
contig_36	prediction	CDS	4657025	4657108	.	+	0	ID=CDS_27137;Parent=mRNA_27137
contig_36	prediction	exon	4657982	4658049	.	+	.	ID=exon_27137_7;Parent=mRNA_27137
contig_36	prediction	CDS	4657982	4658049	.	+	0	ID=CDS_27137;Parent=mRNA_27137
contig_36	prediction	exon	4658411	4658502	.	+	.	ID=exon_27137_8;Parent=mRNA_27137
contig_36	prediction	CDS	4658411	4658501	.	+	1	ID=CDS_27137;Parent=mRNA_27137
contig_36	prediction	three_prime_UTR	4658502	4658502	.	+	.	ID=UTR3_27137;Parent=mRNA_27137
contig_36	prediction	gene	4668678	4674809	0	+	.	ID=gene_27138;Name=jgi.p|Macpyr2|5064911;portal_id=Macpyr2;product_name=hypothetical protein;proteinId=5064911;transcriptId=5065949
contig_36	prediction	mRNA	4668678	4674809	.	+	.	ID=mRNA_27138;Name=jgi.p|Macpyr2|5064911;Parent=gene_27138;proteinId=5064911;track=FilteredModels3;transcriptId=5065949
contig_36	prediction	exon	4668678	4669080	.	+	.	ID=exon_27138_1;Parent=mRNA_27138
contig_36	prediction	five_prime_UTR	4668678	4669042	.	+	.	ID=UTR5_27138;Parent=mRNA_27138
contig_36	prediction	CDS	4669043	4669080	.	+	0	ID=CDS_27138;Parent=mRNA_27138
contig_36	prediction	exon	4670035	4670547	.	+	.	ID=exon_27138_2;Parent=mRNA_27138
contig_36	prediction	CDS	4670035	4670547	.	+	1	ID=CDS_27138;Parent=mRNA_27138
contig_36	prediction	exon	4671618	4671705	.	+	.	ID=exon_27138_3;Parent=mRNA_27138
contig_36	prediction	CDS	4671618	4671705	.	+	1	ID=CDS_27138;Parent=mRNA_27138
contig_36	prediction	exon	4673092	4673277	.	+	.	ID=exon_27138_4;Parent=mRNA_27138
contig_36	prediction	CDS	4673092	4673277	.	+	0	ID=CDS_27138;Parent=mRNA_27138
contig_36	prediction	exon	4674257	4674809	.	+	.	ID=exon_27138_5;Parent=mRNA_27138
contig_36	prediction	CDS	4674257	4674436	.	+	0	ID=CDS_27138;Parent=mRNA_27138
contig_36	prediction	three_prime_UTR	4674437	4674809	.	+	.	ID=UTR3_27138;Parent=mRNA_27138
contig_36	prediction	gene	24364	32295	0	-	.	ID=gene_26894;Name=jgi.p|Macpyr2|8749909;portal_id=Macpyr2;product_name=hypothetical protein;proteinId=8749909;transcriptId=8750947
contig_36	prediction	mRNA	24364	32295	.	-	.	ID=mRNA_26894;Name=jgi.p|Macpyr2|8749909;Parent=gene_26894;proteinId=8749909;track=FilteredModels3;transcriptId=8750947
contig_36	prediction	exon	32228	32295	.	-	.	ID=exon_26894_1;Parent=mRNA_26894
contig_36	prediction	CDS	32228	32295	.	-	0	ID=CDS_26894;Parent=mRNA_26894
contig_36	prediction	exon	30977	31090	.	-	.	ID=exon_26894_2;Parent=mRNA_26894
contig_36	prediction	CDS	30977	31090	.	-	1	ID=CDS_26894;Parent=mRNA_26894
contig_36	prediction	exon	30082	30252	.	-	.	ID=exon_26894_3;Parent=mRNA_26894
contig_36	prediction	CDS	30082	30252	.	-	1	ID=CDS_26894;Parent=mRNA_26894
contig_36	prediction	exon	28832	29155	.	-	.	ID=exon_26894_4;Parent=mRNA_26894
contig_36	prediction	CDS	28832	29155	.	-	1	ID=CDS_26894;Parent=mRNA_26894
contig_36	prediction	exon	28744	28796	.	-	.	ID=exon_26894_5;Parent=mRNA_26894
contig_36	prediction	CDS	28744	28796	.	-	1	ID=CDS_26894;Parent=mRNA_26894
contig_36	prediction	exon	28480	28604	.	-	.	ID=exon_26894_6;Parent=mRNA_26894
contig_36	prediction	CDS	28480	28604	.	-	2	ID=CDS_26894;Parent=mRNA_26894
contig_36	prediction	exon	27192	27311	.	-	.	ID=exon_26894_7;Parent=mRNA_26894
contig_36	prediction	CDS	27192	27311	.	-	0	ID=CDS_26894;Parent=mRNA_26894
contig_36	prediction	exon	26105	26238	.	-	.	ID=exon_26894_8;Parent=mRNA_26894
contig_36	prediction	CDS	26105	26238	.	-	0	ID=CDS_26894;Parent=mRNA_26894
contig_36	prediction	exon	24364	24388	.	-	.	ID=exon_26894_9;Parent=mRNA_26894
contig_36	prediction	CDS	24364	24388	.	-	1	ID=CDS_26894;Parent=mRNA_26894
contig_36	prediction	gene	377150	377971	0	-	.	ID=gene_26924;Name=jgi.p|Macpyr2|8749961;portal_id=Macpyr2;product_name=hypothetical protein;proteinId=8749961;transcriptId=8750999
contig_36	prediction	mRNA	377150	377971	.	-	.	ID=mRNA_26924;Name=jgi.p|Macpyr2|8749961;Parent=gene_26924;proteinId=8749961;track=FilteredModels3;transcriptId=8750999
contig_36	prediction	exon	377782	377971	.	-	.	ID=exon_26924_1;Parent=mRNA_26924
contig_36	prediction	CDS	377782	377971	.	-	0	ID=CDS_26924;Parent=mRNA_26924
contig_36	prediction	exon	377150	377759	.	-	.	ID=exon_26924_2;Parent=mRNA_26924
contig_36	prediction	CDS	377248	377759	.	-	2	ID=CDS_26924;Parent=mRNA_26924
contig_36	prediction	three_prime_UTR	377150	377247	.	-	.	ID=UTR3_26924;Parent=mRNA_26924
contig_36	prediction	gene	631293	631811	0	-	.	ID=gene_26944;Name=jgi.p|Macpyr2|8749984;portal_id=Macpyr2;product_name=hypothetical protein;proteinId=8749984;transcriptId=8751022
contig_36	prediction	mRNA	631293	631811	.	-	.	ID=mRNA_26944;Name=jgi.p|Macpyr2|8749984;Parent=gene_26944;proteinId=8749984;track=FilteredModels3;transcriptId=8751022
contig_36	prediction	exon	631293	631811	.	-	.	ID=exon_26944_1;Parent=mRNA_26944
contig_36	prediction	CDS	631323	631811	.	-	0	ID=CDS_26944;Parent=mRNA_26944
contig_36	prediction	three_prime_UTR	631293	631322	.	-	.	ID=UTR3_26944;Parent=mRNA_26944
contig_36	prediction	gene	1342436	1344252	0	-	.	ID=gene_26974;Name=jgi.p|Macpyr2|8750086;portal_id=Macpyr2;product_name=hypothetical protein;proteinId=8750086;transcriptId=8751124
contig_36	prediction	mRNA	1342436	1344252	.	-	.	ID=mRNA_26974;Name=jgi.p|Macpyr2|8750086;Parent=gene_26974;proteinId=8750086;track=FilteredModels3;transcriptId=8751124
contig_36	prediction	exon	1344122	1344252	.	-	.	ID=exon_26974_1;Parent=mRNA_26974
contig_36	prediction	CDS	1344122	1344252	.	-	0	ID=CDS_26974;Parent=mRNA_26974
contig_36	prediction	exon	1343878	1344013	.	-	.	ID=exon_26974_2;Parent=mRNA_26974
contig_36	prediction	CDS	1343878	1344013	.	-	1	ID=CDS_26974;Parent=mRNA_26974
contig_36	prediction	exon	1342971	1343852	.	-	.	ID=exon_26974_3;Parent=mRNA_26974
contig_36	prediction	CDS	1342971	1343852	.	-	0	ID=CDS_26974;Parent=mRNA_26974
contig_36	prediction	exon	1342760	1342945	.	-	.	ID=exon_26974_4;Parent=mRNA_26974
contig_36	prediction	CDS	1342760	1342945	.	-	0	ID=CDS_26974;Parent=mRNA_26974
contig_36	prediction	exon	1342501	1342738	.	-	.	ID=exon_26974_5;Parent=mRNA_26974
contig_36	prediction	CDS	1342501	1342738	.	-	0	ID=CDS_26974;Parent=mRNA_26974
contig_36	prediction	exon	1342436	1342479	.	-	.	ID=exon_26974_6;Parent=mRNA_26974
contig_36	prediction	CDS	1342436	1342479	.	-	2	ID=CDS_26974;Parent=mRNA_26974
contig_36	prediction	gene	1691900	1692709	0	-	.	ID=gene_26985;Name=jgi.p|Macpyr2|8750131;portal_id=Macpyr2;product_name=hypothetical protein;proteinId=8750131;transcriptId=8751169
contig_36	prediction	mRNA	1691900	1692709	.	-	.	ID=mRNA_26985;Name=jgi.p|Macpyr2|8750131;Parent=gene_26985;proteinId=8750131;track=FilteredModels3;transcriptId=8751169
contig_36	prediction	exon	1692650	1692709	.	-	.	ID=exon_26985_1;Parent=mRNA_26985
contig_36	prediction	CDS	1692650	1692709	.	-	0	ID=CDS_26985;Parent=mRNA_26985
contig_36	prediction	exon	1692081	1692410	.	-	.	ID=exon_26985_2;Parent=mRNA_26985
contig_36	prediction	CDS	1692081	1692410	.	-	0	ID=CDS_26985;Parent=mRNA_26985
contig_36	prediction	exon	1691900	1691962	.	-	.	ID=exon_26985_3;Parent=mRNA_26985
contig_36	prediction	CDS	1691900	1691962	.	-	0	ID=CDS_26985;Parent=mRNA_26985
contig_36	prediction	gene	3393326	3396623	0	-	.	ID=gene_27048;Name=jgi.p|Macpyr2|8750332;portal_id=Macpyr2;product_name=hypothetical protein;proteinId=8750332;transcriptId=8751370
contig_36	prediction	mRNA	3393326	3396623	.	-	.	ID=mRNA_27048;Name=jgi.p|Macpyr2|8750332;Parent=gene_27048;proteinId=8750332;track=FilteredModels3;transcriptId=8751370
contig_36	prediction	exon	3396519	3396623	.	-	.	ID=exon_27048_1;Parent=mRNA_27048
contig_36	prediction	five_prime_UTR	3396573	3396623	.	-	.	ID=UTR5_27048;Parent=mRNA_27048
contig_36	prediction	CDS	3396519	3396572	.	-	0	ID=CDS_27048;Parent=mRNA_27048
contig_36	prediction	exon	3395805	3396254	.	-	.	ID=exon_27048_2;Parent=mRNA_27048
contig_36	prediction	CDS	3395805	3396254	.	-	0	ID=CDS_27048;Parent=mRNA_27048
contig_36	prediction	exon	3395415	3395636	.	-	.	ID=exon_27048_3;Parent=mRNA_27048
contig_36	prediction	CDS	3395415	3395636	.	-	0	ID=CDS_27048;Parent=mRNA_27048
contig_36	prediction	exon	3394770	3395250	.	-	.	ID=exon_27048_4;Parent=mRNA_27048
contig_36	prediction	CDS	3394770	3395250	.	-	0	ID=CDS_27048;Parent=mRNA_27048
contig_36	prediction	exon	3394244	3394507	.	-	.	ID=exon_27048_5;Parent=mRNA_27048
contig_36	prediction	CDS	3394244	3394507	.	-	2	ID=CDS_27048;Parent=mRNA_27048
contig_36	prediction	exon	3393754	3394041	.	-	.	ID=exon_27048_6;Parent=mRNA_27048
contig_36	prediction	CDS	3393754	3394041	.	-	2	ID=CDS_27048;Parent=mRNA_27048
contig_36	prediction	exon	3393326	3393544	.	-	.	ID=exon_27048_7;Parent=mRNA_27048
contig_36	prediction	CDS	3393326	3393544	.	-	2	ID=CDS_27048;Parent=mRNA_27048
contig_36	prediction	gene	128691	132321	0	+	.	ID=gene_26902;Name=jgi.p|Macpyr2|8857686;portal_id=Macpyr2;product_name=hypothetical protein;proteinId=8857686;transcriptId=8858724
contig_36	prediction	mRNA	128691	132321	.	+	.	ID=mRNA_26902;Name=jgi.p|Macpyr2|8857686;Parent=gene_26902;proteinId=8857686;track=FilteredModels3;transcriptId=8858724
contig_36	prediction	exon	128691	129053	.	+	.	ID=exon_26902_1;Parent=mRNA_26902
contig_36	prediction	CDS	128691	129053	.	+	0	ID=CDS_26902;Parent=mRNA_26902
contig_36	prediction	exon	129556	129669	.	+	.	ID=exon_26902_2;Parent=mRNA_26902
contig_36	prediction	CDS	129556	129669	.	+	0	ID=CDS_26902;Parent=mRNA_26902
contig_36	prediction	exon	130023	130148	.	+	.	ID=exon_26902_3;Parent=mRNA_26902
contig_36	prediction	CDS	130023	130148	.	+	0	ID=CDS_26902;Parent=mRNA_26902
contig_36	prediction	exon	130594	132321	.	+	.	ID=exon_26902_4;Parent=mRNA_26902
contig_36	prediction	CDS	130594	132321	.	+	0	ID=CDS_26902;Parent=mRNA_26902
contig_36	prediction	gene	224211	237773	0	-	.	ID=gene_26913;Name=jgi.p|Macpyr2|8857695;portal_id=Macpyr2;product_name=hypothetical protein;proteinId=8857695;transcriptId=8858733
contig_36	prediction	mRNA	224211	237773	.	-	.	ID=mRNA_26913;Name=jgi.p|Macpyr2|8857695;Parent=gene_26913;proteinId=8857695;track=FilteredModels3;transcriptId=8858733
contig_36	prediction	exon	237627	237773	.	-	.	ID=exon_26913_1;Parent=mRNA_26913
contig_36	prediction	CDS	237627	237773	.	-	0	ID=CDS_26913;Parent=mRNA_26913
contig_36	prediction	exon	233719	234168	.	-	.	ID=exon_26913_2;Parent=mRNA_26913
contig_36	prediction	CDS	233719	234168	.	-	0	ID=CDS_26913;Parent=mRNA_26913
contig_36	prediction	exon	233005	233295	.	-	.	ID=exon_26913_3;Parent=mRNA_26913
contig_36	prediction	CDS	233005	233295	.	-	0	ID=CDS_26913;Parent=mRNA_26913
contig_36	prediction	exon	226976	227115	.	-	.	ID=exon_26913_4;Parent=mRNA_26913
contig_36	prediction	CDS	226976	227115	.	-	0	ID=CDS_26913;Parent=mRNA_26913
contig_36	prediction	exon	224211	226134	.	-	.	ID=exon_26913_5;Parent=mRNA_26913
contig_36	prediction	CDS	224211	226134	.	-	1	ID=CDS_26913;Parent=mRNA_26913
contig_36	prediction	gene	545301	546107	0	-	.	ID=gene_26939;Name=jgi.p|Macpyr2|8857714;portal_id=Macpyr2;product_name=hypothetical protein;proteinId=8857714;transcriptId=8858752
contig_36	prediction	mRNA	545301	546107	.	-	.	ID=mRNA_26939;Name=jgi.p|Macpyr2|8857714;Parent=gene_26939;proteinId=8857714;track=FilteredModels3;transcriptId=8858752
contig_36	prediction	exon	546022	546107	.	-	.	ID=exon_26939_1;Parent=mRNA_26939
contig_36	prediction	CDS	546022	546107	.	-	0	ID=CDS_26939;Parent=mRNA_26939
contig_36	prediction	exon	545301	545763	.	-	.	ID=exon_26939_2;Parent=mRNA_26939
contig_36	prediction	CDS	545301	545763	.	-	1	ID=CDS_26939;Parent=mRNA_26939
contig_36	prediction	gene	563398	575631	0	+	.	ID=gene_26942;Name=jgi.p|Macpyr2|8857716;portal_id=Macpyr2;product_name=hypothetical protein;proteinId=8857716;transcriptId=8858754
contig_36	prediction	mRNA	563398	575631	.	+	.	ID=mRNA_26942;Name=jgi.p|Macpyr2|8857716;Parent=gene_26942;proteinId=8857716;track=FilteredModels3;transcriptId=8858754
contig_36	prediction	exon	563398	563526	.	+	.	ID=exon_26942_1;Parent=mRNA_26942
contig_36	prediction	CDS	563398	563526	.	+	0	ID=CDS_26942;Parent=mRNA_26942
contig_36	prediction	exon	567402	567731	.	+	.	ID=exon_26942_2;Parent=mRNA_26942
contig_36	prediction	CDS	567402	567731	.	+	0	ID=CDS_26942;Parent=mRNA_26942
contig_36	prediction	exon	570038	570213	.	+	.	ID=exon_26942_3;Parent=mRNA_26942
contig_36	prediction	CDS	570038	570213	.	+	0	ID=CDS_26942;Parent=mRNA_26942
contig_36	prediction	exon	572569	572653	.	+	.	ID=exon_26942_4;Parent=mRNA_26942
contig_36	prediction	CDS	572569	572653	.	+	1	ID=CDS_26942;Parent=mRNA_26942
contig_36	prediction	exon	572944	573074	.	+	.	ID=exon_26942_5;Parent=mRNA_26942
contig_36	prediction	CDS	572944	573074	.	+	0	ID=CDS_26942;Parent=mRNA_26942
contig_36	prediction	exon	575613	575631	.	+	.	ID=exon_26942_6;Parent=mRNA_26942
contig_36	prediction	CDS	575613	575631	.	+	1	ID=CDS_26942;Parent=mRNA_26942
contig_36	prediction	gene	655583	682764	0	+	.	ID=gene_26946;Name=jgi.p|Macpyr2|8857720;portal_id=Macpyr2;product_name=tyrosinase family member;proteinId=8857720;transcriptId=8858758
contig_36	prediction	mRNA	655583	682764	.	+	.	ID=mRNA_26946;Name=jgi.p|Macpyr2|8857720;Parent=gene_26946;proteinId=8857720;track=FilteredModels3;transcriptId=8858758
contig_36	prediction	exon	655583	656185	.	+	.	ID=exon_26946_1;Parent=mRNA_26946
contig_36	prediction	CDS	655583	656185	.	+	0	ID=CDS_26946;Parent=mRNA_26946
contig_36	prediction	exon	672382	672510	.	+	.	ID=exon_26946_2;Parent=mRNA_26946
contig_36	prediction	CDS	672382	672510	.	+	0	ID=CDS_26946;Parent=mRNA_26946
contig_36	prediction	exon	675280	675501	.	+	.	ID=exon_26946_3;Parent=mRNA_26946
contig_36	prediction	CDS	675280	675501	.	+	0	ID=CDS_26946;Parent=mRNA_26946
contig_36	prediction	exon	675931	676049	.	+	.	ID=exon_26946_4;Parent=mRNA_26946
contig_36	prediction	CDS	675931	676049	.	+	0	ID=CDS_26946;Parent=mRNA_26946
contig_36	prediction	exon	677235	677568	.	+	.	ID=exon_26946_5;Parent=mRNA_26946
contig_36	prediction	CDS	677235	677568	.	+	1	ID=CDS_26946;Parent=mRNA_26946
contig_36	prediction	exon	679624	679806	.	+	.	ID=exon_26946_6;Parent=mRNA_26946
contig_36	prediction	CDS	679624	679806	.	+	0	ID=CDS_26946;Parent=mRNA_26946
contig_36	prediction	exon	682189	682764	.	+	.	ID=exon_26946_7;Parent=mRNA_26946
contig_36	prediction	CDS	682189	682764	.	+	0	ID=CDS_26946;Parent=mRNA_26946
contig_36	prediction	gene	704201	718030	0	-	.	ID=gene_26947;Name=jgi.p|Macpyr2|8857721;portal_id=Macpyr2;product_name=cytochrome P450;proteinId=8857721;transcriptId=8858759
contig_36	prediction	mRNA	704201	718030	.	-	.	ID=mRNA_26947;Name=jgi.p|Macpyr2|8857721;Parent=gene_26947;proteinId=8857721;track=FilteredModels3;transcriptId=8858759
contig_36	prediction	exon	717890	718030	.	-	.	ID=exon_26947_1;Parent=mRNA_26947
contig_36	prediction	CDS	717890	718030	.	-	0	ID=CDS_26947;Parent=mRNA_26947
contig_36	prediction	exon	716733	716879	.	-	.	ID=exon_26947_2;Parent=mRNA_26947
contig_36	prediction	CDS	716733	716879	.	-	0	ID=CDS_26947;Parent=mRNA_26947
contig_36	prediction	exon	715742	715817	.	-	.	ID=exon_26947_3;Parent=mRNA_26947
contig_36	prediction	CDS	715742	715817	.	-	0	ID=CDS_26947;Parent=mRNA_26947
contig_36	prediction	exon	714882	715032	.	-	.	ID=exon_26947_4;Parent=mRNA_26947
contig_36	prediction	CDS	714882	715032	.	-	2	ID=CDS_26947;Parent=mRNA_26947
contig_36	prediction	exon	713947	714031	.	-	.	ID=exon_26947_5;Parent=mRNA_26947
contig_36	prediction	CDS	713947	714031	.	-	1	ID=CDS_26947;Parent=mRNA_26947
contig_36	prediction	exon	713366	713497	.	-	.	ID=exon_26947_6;Parent=mRNA_26947
contig_36	prediction	CDS	713366	713497	.	-	0	ID=CDS_26947;Parent=mRNA_26947
contig_36	prediction	exon	712356	712432	.	-	.	ID=exon_26947_7;Parent=mRNA_26947
contig_36	prediction	CDS	712356	712432	.	-	0	ID=CDS_26947;Parent=mRNA_26947
contig_36	prediction	exon	710667	710789	.	-	.	ID=exon_26947_8;Parent=mRNA_26947
contig_36	prediction	CDS	710667	710789	.	-	1	ID=CDS_26947;Parent=mRNA_26947
contig_36	prediction	exon	709819	709933	.	-	.	ID=exon_26947_9;Parent=mRNA_26947
contig_36	prediction	CDS	709819	709933	.	-	1	ID=CDS_26947;Parent=mRNA_26947
contig_36	prediction	exon	708586	708707	.	-	.	ID=exon_26947_10;Parent=mRNA_26947
contig_36	prediction	CDS	708586	708707	.	-	0	ID=CDS_26947;Parent=mRNA_26947
contig_36	prediction	exon	707305	707431	.	-	.	ID=exon_26947_11;Parent=mRNA_26947
contig_36	prediction	CDS	707305	707431	.	-	1	ID=CDS_26947;Parent=mRNA_26947
contig_36	prediction	exon	705968	706045	.	-	.	ID=exon_26947_12;Parent=mRNA_26947
contig_36	prediction	CDS	705968	706045	.	-	0	ID=CDS_26947;Parent=mRNA_26947
contig_36	prediction	exon	704201	704281	.	-	.	ID=exon_26947_13;Parent=mRNA_26947
contig_36	prediction	CDS	704201	704281	.	-	0	ID=CDS_26947;Parent=mRNA_26947
contig_36	prediction	gene	753802	779803	0	-	.	ID=gene_26948;Name=jgi.p|Macpyr2|8857722;portal_id=Macpyr2;product_name=cytochrome P450;proteinId=8857722;transcriptId=8858760
contig_36	prediction	mRNA	753802	779803	.	-	.	ID=mRNA_26948;Name=jgi.p|Macpyr2|8857722;Parent=gene_26948;proteinId=8857722;track=FilteredModels3;transcriptId=8858760
contig_36	prediction	exon	779546	779803	.	-	.	ID=exon_26948_1;Parent=mRNA_26948
contig_36	prediction	CDS	779546	779803	.	-	0	ID=CDS_26948;Parent=mRNA_26948
contig_36	prediction	exon	771966	772118	.	-	.	ID=exon_26948_2;Parent=mRNA_26948
contig_36	prediction	CDS	771966	772118	.	-	0	ID=CDS_26948;Parent=mRNA_26948
contig_36	prediction	exon	770833	770979	.	-	.	ID=exon_26948_3;Parent=mRNA_26948
contig_36	prediction	CDS	770833	770979	.	-	0	ID=CDS_26948;Parent=mRNA_26948
contig_36	prediction	exon	769847	769922	.	-	.	ID=exon_26948_4;Parent=mRNA_26948
contig_36	prediction	CDS	769847	769922	.	-	0	ID=CDS_26948;Parent=mRNA_26948
contig_36	prediction	exon	768716	768866	.	-	.	ID=exon_26948_5;Parent=mRNA_26948
contig_36	prediction	CDS	768716	768866	.	-	2	ID=CDS_26948;Parent=mRNA_26948
contig_36	prediction	exon	767764	767848	.	-	.	ID=exon_26948_6;Parent=mRNA_26948
contig_36	prediction	CDS	767764	767848	.	-	1	ID=CDS_26948;Parent=mRNA_26948
contig_36	prediction	exon	767186	767317	.	-	.	ID=exon_26948_7;Parent=mRNA_26948
contig_36	prediction	CDS	767186	767317	.	-	0	ID=CDS_26948;Parent=mRNA_26948
contig_36	prediction	exon	762134	762210	.	-	.	ID=exon_26948_8;Parent=mRNA_26948
contig_36	prediction	CDS	762134	762210	.	-	0	ID=CDS_26948;Parent=mRNA_26948
contig_36	prediction	exon	760394	760516	.	-	.	ID=exon_26948_9;Parent=mRNA_26948
contig_36	prediction	CDS	760394	760516	.	-	1	ID=CDS_26948;Parent=mRNA_26948
contig_36	prediction	exon	759540	759654	.	-	.	ID=exon_26948_10;Parent=mRNA_26948
contig_36	prediction	CDS	759540	759654	.	-	1	ID=CDS_26948;Parent=mRNA_26948
contig_36	prediction	exon	758328	758449	.	-	.	ID=exon_26948_11;Parent=mRNA_26948
contig_36	prediction	CDS	758328	758449	.	-	0	ID=CDS_26948;Parent=mRNA_26948
contig_36	prediction	exon	757051	757177	.	-	.	ID=exon_26948_12;Parent=mRNA_26948
contig_36	prediction	CDS	757051	757177	.	-	1	ID=CDS_26948;Parent=mRNA_26948
contig_36	prediction	exon	755713	755794	.	-	.	ID=exon_26948_13;Parent=mRNA_26948
contig_36	prediction	CDS	755713	755794	.	-	0	ID=CDS_26948;Parent=mRNA_26948
contig_36	prediction	exon	753802	753854	.	-	.	ID=exon_26948_14;Parent=mRNA_26948
contig_36	prediction	CDS	753802	753854	.	-	2	ID=CDS_26948;Parent=mRNA_26948
contig_36	prediction	gene	812665	848427	0	-	.	ID=gene_26950;Name=jgi.p|Macpyr2|8857723;portal_id=Macpyr2;product_name=hypothetical protein;proteinId=8857723;transcriptId=8858761
contig_36	prediction	mRNA	812665	848427	.	-	.	ID=mRNA_26950;Name=jgi.p|Macpyr2|8857723;Parent=gene_26950;proteinId=8857723;track=FilteredModels3;transcriptId=8858761
contig_36	prediction	exon	848286	848427	.	-	.	ID=exon_26950_1;Parent=mRNA_26950
contig_36	prediction	CDS	848286	848427	.	-	0	ID=CDS_26950;Parent=mRNA_26950
contig_36	prediction	exon	843047	843168	.	-	.	ID=exon_26950_2;Parent=mRNA_26950
contig_36	prediction	CDS	843047	843168	.	-	2	ID=CDS_26950;Parent=mRNA_26950
contig_36	prediction	exon	833291	833411	.	-	.	ID=exon_26950_3;Parent=mRNA_26950
contig_36	prediction	CDS	833291	833411	.	-	0	ID=CDS_26950;Parent=mRNA_26950
contig_36	prediction	exon	831977	832038	.	-	.	ID=exon_26950_4;Parent=mRNA_26950
contig_36	prediction	CDS	831977	832038	.	-	2	ID=CDS_26950;Parent=mRNA_26950
contig_36	prediction	exon	828020	828138	.	-	.	ID=exon_26950_5;Parent=mRNA_26950
contig_36	prediction	CDS	828020	828138	.	-	0	ID=CDS_26950;Parent=mRNA_26950
contig_36	prediction	exon	826295	826386	.	-	.	ID=exon_26950_6;Parent=mRNA_26950
contig_36	prediction	CDS	826295	826386	.	-	1	ID=CDS_26950;Parent=mRNA_26950
contig_36	prediction	exon	825879	826020	.	-	.	ID=exon_26950_7;Parent=mRNA_26950
contig_36	prediction	CDS	825879	826020	.	-	2	ID=CDS_26950;Parent=mRNA_26950
contig_36	prediction	exon	824651	824722	.	-	.	ID=exon_26950_8;Parent=mRNA_26950
contig_36	prediction	CDS	824651	824722	.	-	1	ID=CDS_26950;Parent=mRNA_26950
contig_36	prediction	exon	820763	820889	.	-	.	ID=exon_26950_9;Parent=mRNA_26950
contig_36	prediction	CDS	820763	820889	.	-	1	ID=CDS_26950;Parent=mRNA_26950
contig_36	prediction	exon	816346	816510	.	-	.	ID=exon_26950_10;Parent=mRNA_26950
contig_36	prediction	CDS	816346	816510	.	-	0	ID=CDS_26950;Parent=mRNA_26950
contig_36	prediction	exon	815111	815218	.	-	.	ID=exon_26950_11;Parent=mRNA_26950
contig_36	prediction	CDS	815111	815218	.	-	0	ID=CDS_26950;Parent=mRNA_26950
contig_36	prediction	exon	812665	812916	.	-	.	ID=exon_26950_12;Parent=mRNA_26950
contig_36	prediction	CDS	812665	812916	.	-	0	ID=CDS_26950;Parent=mRNA_26950
contig_36	prediction	gene	848813	854797	0	+	.	ID=gene_26951;Name=jgi.p|Macpyr2|8857724;portal_id=Macpyr2;product_name=hypothetical protein;proteinId=8857724;transcriptId=8858762
contig_36	prediction	mRNA	848813	854797	.	+	.	ID=mRNA_26951;Name=jgi.p|Macpyr2|8857724;Parent=gene_26951;proteinId=8857724;track=FilteredModels3;transcriptId=8858762
contig_36	prediction	exon	848813	848825	.	+	.	ID=exon_26951_1;Parent=mRNA_26951
contig_36	prediction	CDS	848813	848825	.	+	0	ID=CDS_26951;Parent=mRNA_26951
contig_36	prediction	exon	854544	854797	.	+	.	ID=exon_26951_2;Parent=mRNA_26951
contig_36	prediction	CDS	854544	854797	.	+	2	ID=CDS_26951;Parent=mRNA_26951
contig_36	prediction	gene	870449	901831	0	-	.	ID=gene_26952;Name=jgi.p|Macpyr2|8857726;portal_id=Macpyr2;product_name=cytochrome P450;proteinId=8857726;transcriptId=8858764
contig_36	prediction	mRNA	870449	901831	.	-	.	ID=mRNA_26952;Name=jgi.p|Macpyr2|8857726;Parent=gene_26952;proteinId=8857726;track=FilteredModels3;transcriptId=8858764
contig_36	prediction	exon	901574	901831	.	-	.	ID=exon_26952_1;Parent=mRNA_26952
contig_36	prediction	CDS	901574	901831	.	-	0	ID=CDS_26952;Parent=mRNA_26952
contig_36	prediction	exon	894085	894237	.	-	.	ID=exon_26952_2;Parent=mRNA_26952
contig_36	prediction	CDS	894085	894237	.	-	0	ID=CDS_26952;Parent=mRNA_26952
contig_36	prediction	exon	892228	892374	.	-	.	ID=exon_26952_3;Parent=mRNA_26952
contig_36	prediction	CDS	892228	892374	.	-	0	ID=CDS_26952;Parent=mRNA_26952
contig_36	prediction	exon	890709	890784	.	-	.	ID=exon_26952_4;Parent=mRNA_26952
contig_36	prediction	CDS	890709	890784	.	-	0	ID=CDS_26952;Parent=mRNA_26952
contig_36	prediction	exon	889478	889628	.	-	.	ID=exon_26952_5;Parent=mRNA_26952
contig_36	prediction	CDS	889478	889628	.	-	2	ID=CDS_26952;Parent=mRNA_26952
contig_36	prediction	exon	887886	887970	.	-	.	ID=exon_26952_6;Parent=mRNA_26952
contig_36	prediction	CDS	887886	887970	.	-	1	ID=CDS_26952;Parent=mRNA_26952
contig_36	prediction	exon	885648	885779	.	-	.	ID=exon_26952_7;Parent=mRNA_26952
contig_36	prediction	CDS	885648	885779	.	-	0	ID=CDS_26952;Parent=mRNA_26952
contig_36	prediction	exon	879046	879122	.	-	.	ID=exon_26952_8;Parent=mRNA_26952
contig_36	prediction	CDS	879046	879122	.	-	0	ID=CDS_26952;Parent=mRNA_26952
contig_36	prediction	exon	878211	878333	.	-	.	ID=exon_26952_9;Parent=mRNA_26952
contig_36	prediction	CDS	878211	878333	.	-	1	ID=CDS_26952;Parent=mRNA_26952
contig_36	prediction	exon	877232	877346	.	-	.	ID=exon_26952_10;Parent=mRNA_26952
contig_36	prediction	CDS	877232	877346	.	-	1	ID=CDS_26952;Parent=mRNA_26952
contig_36	prediction	exon	874821	874942	.	-	.	ID=exon_26952_11;Parent=mRNA_26952
contig_36	prediction	CDS	874821	874942	.	-	0	ID=CDS_26952;Parent=mRNA_26952
contig_36	prediction	exon	873362	873488	.	-	.	ID=exon_26952_12;Parent=mRNA_26952
contig_36	prediction	CDS	873362	873488	.	-	1	ID=CDS_26952;Parent=mRNA_26952
contig_36	prediction	exon	871630	871707	.	-	.	ID=exon_26952_13;Parent=mRNA_26952
contig_36	prediction	CDS	871630	871707	.	-	0	ID=CDS_26952;Parent=mRNA_26952
contig_36	prediction	exon	870449	870505	.	-	.	ID=exon_26952_14;Parent=mRNA_26952
contig_36	prediction	CDS	870449	870505	.	-	0	ID=CDS_26952;Parent=mRNA_26952
contig_36	prediction	gene	1196145	1201860	0	-	.	ID=gene_26969;Name=jgi.p|Macpyr2|8857738;portal_id=Macpyr2;product_name=hypothetical protein;proteinId=8857738;transcriptId=8858776
contig_36	prediction	mRNA	1196145	1201860	.	-	.	ID=mRNA_26969;Name=jgi.p|Macpyr2|8857738;Parent=gene_26969;proteinId=8857738;track=FilteredModels3;transcriptId=8858776
contig_36	prediction	exon	1201858	1201860	.	-	.	ID=exon_26969_1;Parent=mRNA_26969
contig_36	prediction	CDS	1201858	1201860	.	-	0	ID=CDS_26969;Parent=mRNA_26969
contig_36	prediction	exon	1200478	1200650	.	-	.	ID=exon_26969_2;Parent=mRNA_26969
contig_36	prediction	CDS	1200478	1200650	.	-	0	ID=CDS_26969;Parent=mRNA_26969
contig_36	prediction	exon	1198131	1198215	.	-	.	ID=exon_26969_3;Parent=mRNA_26969
contig_36	prediction	CDS	1198131	1198215	.	-	1	ID=CDS_26969;Parent=mRNA_26969
contig_36	prediction	exon	1197743	1197892	.	-	.	ID=exon_26969_4;Parent=mRNA_26969
contig_36	prediction	CDS	1197743	1197892	.	-	0	ID=CDS_26969;Parent=mRNA_26969
contig_36	prediction	exon	1196145	1196180	.	-	.	ID=exon_26969_5;Parent=mRNA_26969
contig_36	prediction	CDS	1196145	1196180	.	-	0	ID=CDS_26969;Parent=mRNA_26969
contig_36	prediction	gene	1319627	1335904	0	+	.	ID=gene_26972;Name=jgi.p|Macpyr2|8857740;portal_id=Macpyr2;product_name=tyrosinase family member;proteinId=8857740;transcriptId=8858778
contig_36	prediction	mRNA	1319627	1335904	.	+	.	ID=mRNA_26972;Name=jgi.p|Macpyr2|8857740;Parent=gene_26972;proteinId=8857740;track=FilteredModels3;transcriptId=8858778
contig_36	prediction	exon	1319627	1320436	.	+	.	ID=exon_26972_1;Parent=mRNA_26972
contig_36	prediction	CDS	1319627	1320436	.	+	0	ID=CDS_26972;Parent=mRNA_26972
contig_36	prediction	exon	1329043	1329171	.	+	.	ID=exon_26972_2;Parent=mRNA_26972
contig_36	prediction	CDS	1329043	1329171	.	+	0	ID=CDS_26972;Parent=mRNA_26972
contig_36	prediction	exon	1331898	1332119	.	+	.	ID=exon_26972_3;Parent=mRNA_26972
contig_36	prediction	CDS	1331898	1332119	.	+	0	ID=CDS_26972;Parent=mRNA_26972
contig_36	prediction	exon	1332685	1332803	.	+	.	ID=exon_26972_4;Parent=mRNA_26972
contig_36	prediction	CDS	1332685	1332803	.	+	0	ID=CDS_26972;Parent=mRNA_26972
contig_36	prediction	exon	1333453	1333786	.	+	.	ID=exon_26972_5;Parent=mRNA_26972
contig_36	prediction	CDS	1333453	1333786	.	+	1	ID=CDS_26972;Parent=mRNA_26972
contig_36	prediction	exon	1334308	1334490	.	+	.	ID=exon_26972_6;Parent=mRNA_26972
contig_36	prediction	CDS	1334308	1334490	.	+	0	ID=CDS_26972;Parent=mRNA_26972
contig_36	prediction	exon	1335335	1335904	.	+	.	ID=exon_26972_7;Parent=mRNA_26972
contig_36	prediction	CDS	1335335	1335904	.	+	0	ID=CDS_26972;Parent=mRNA_26972
contig_36	prediction	gene	1394374	1415027	0	-	.	ID=gene_26975;Name=jgi.p|Macpyr2|8857742;portal_id=Macpyr2;product_name=hypothetical protein;proteinId=8857742;transcriptId=8858780
contig_36	prediction	mRNA	1394374	1415027	.	-	.	ID=mRNA_26975;Name=jgi.p|Macpyr2|8857742;Parent=gene_26975;proteinId=8857742;track=FilteredModels3;transcriptId=8858780
contig_36	prediction	exon	1414922	1415027	.	-	.	ID=exon_26975_1;Parent=mRNA_26975
contig_36	prediction	CDS	1414922	1415027	.	-	0	ID=CDS_26975;Parent=mRNA_26975
contig_36	prediction	exon	1412942	1413266	.	-	.	ID=exon_26975_2;Parent=mRNA_26975
contig_36	prediction	CDS	1412942	1413266	.	-	2	ID=CDS_26975;Parent=mRNA_26975
contig_36	prediction	exon	1411773	1411891	.	-	.	ID=exon_26975_3;Parent=mRNA_26975
contig_36	prediction	CDS	1411773	1411891	.	-	1	ID=CDS_26975;Parent=mRNA_26975
contig_36	prediction	exon	1408798	1409221	.	-	.	ID=exon_26975_4;Parent=mRNA_26975
contig_36	prediction	CDS	1408798	1409221	.	-	2	ID=CDS_26975;Parent=mRNA_26975
contig_36	prediction	exon	1407342	1407391	.	-	.	ID=exon_26975_5;Parent=mRNA_26975
contig_36	prediction	CDS	1407342	1407391	.	-	1	ID=CDS_26975;Parent=mRNA_26975
contig_36	prediction	exon	1406365	1406532	.	-	.	ID=exon_26975_6;Parent=mRNA_26975
contig_36	prediction	CDS	1406365	1406532	.	-	2	ID=CDS_26975;Parent=mRNA_26975
contig_36	prediction	exon	1404820	1405129	.	-	.	ID=exon_26975_7;Parent=mRNA_26975
contig_36	prediction	CDS	1404820	1405129	.	-	2	ID=CDS_26975;Parent=mRNA_26975
contig_36	prediction	exon	1404158	1404215	.	-	.	ID=exon_26975_8;Parent=mRNA_26975
contig_36	prediction	CDS	1404158	1404215	.	-	1	ID=CDS_26975;Parent=mRNA_26975
contig_36	prediction	exon	1403099	1403219	.	-	.	ID=exon_26975_9;Parent=mRNA_26975
contig_36	prediction	CDS	1403099	1403219	.	-	0	ID=CDS_26975;Parent=mRNA_26975
contig_36	prediction	exon	1402583	1402647	.	-	.	ID=exon_26975_10;Parent=mRNA_26975
contig_36	prediction	CDS	1402583	1402647	.	-	2	ID=CDS_26975;Parent=mRNA_26975
contig_36	prediction	exon	1402009	1402105	.	-	.	ID=exon_26975_11;Parent=mRNA_26975
contig_36	prediction	CDS	1402009	1402105	.	-	0	ID=CDS_26975;Parent=mRNA_26975
contig_36	prediction	exon	1400523	1400575	.	-	.	ID=exon_26975_12;Parent=mRNA_26975
contig_36	prediction	CDS	1400523	1400575	.	-	2	ID=CDS_26975;Parent=mRNA_26975
contig_36	prediction	exon	1397913	1398030	.	-	.	ID=exon_26975_13;Parent=mRNA_26975
contig_36	prediction	CDS	1397913	1398030	.	-	0	ID=CDS_26975;Parent=mRNA_26975
contig_36	prediction	exon	1396631	1396705	.	-	.	ID=exon_26975_14;Parent=mRNA_26975
contig_36	prediction	CDS	1396631	1396705	.	-	2	ID=CDS_26975;Parent=mRNA_26975
contig_36	prediction	exon	1395705	1395844	.	-	.	ID=exon_26975_15;Parent=mRNA_26975
contig_36	prediction	CDS	1395705	1395844	.	-	2	ID=CDS_26975;Parent=mRNA_26975
contig_36	prediction	exon	1394374	1394859	.	-	.	ID=exon_26975_16;Parent=mRNA_26975
contig_36	prediction	CDS	1394374	1394859	.	-	0	ID=CDS_26975;Parent=mRNA_26975
contig_36	prediction	gene	1417067	1440395	0	-	.	ID=gene_26976;Name=jgi.p|Macpyr2|8857743;portal_id=Macpyr2;product_name=Glycosyl transferase family 41-domain containing protein;proteinId=8857743;transcriptId=8858781
contig_36	prediction	mRNA	1417067	1440395	.	-	.	ID=mRNA_26976;Name=jgi.p|Macpyr2|8857743;Parent=gene_26976;proteinId=8857743;track=FilteredModels3;transcriptId=8858781
contig_36	prediction	exon	1440358	1440395	.	-	.	ID=exon_26976_1;Parent=mRNA_26976
contig_36	prediction	CDS	1440358	1440395	.	-	0	ID=CDS_26976;Parent=mRNA_26976
contig_36	prediction	exon	1439803	1439947	.	-	.	ID=exon_26976_2;Parent=mRNA_26976
contig_36	prediction	CDS	1439803	1439947	.	-	1	ID=CDS_26976;Parent=mRNA_26976
contig_36	prediction	exon	1437965	1438095	.	-	.	ID=exon_26976_3;Parent=mRNA_26976
contig_36	prediction	CDS	1437965	1438095	.	-	0	ID=CDS_26976;Parent=mRNA_26976
contig_36	prediction	exon	1437193	1437256	.	-	.	ID=exon_26976_4;Parent=mRNA_26976
contig_36	prediction	CDS	1437193	1437256	.	-	1	ID=CDS_26976;Parent=mRNA_26976
contig_36	prediction	exon	1435542	1435681	.	-	.	ID=exon_26976_5;Parent=mRNA_26976
contig_36	prediction	CDS	1435542	1435681	.	-	0	ID=CDS_26976;Parent=mRNA_26976
contig_36	prediction	exon	1433466	1433505	.	-	.	ID=exon_26976_6;Parent=mRNA_26976
contig_36	prediction	CDS	1433466	1433505	.	-	1	ID=CDS_26976;Parent=mRNA_26976
contig_36	prediction	exon	1432417	1432521	.	-	.	ID=exon_26976_7;Parent=mRNA_26976
contig_36	prediction	CDS	1432417	1432521	.	-	0	ID=CDS_26976;Parent=mRNA_26976
contig_36	prediction	exon	1431310	1431439	.	-	.	ID=exon_26976_8;Parent=mRNA_26976
contig_36	prediction	CDS	1431310	1431439	.	-	0	ID=CDS_26976;Parent=mRNA_26976
contig_36	prediction	exon	1428573	1428710	.	-	.	ID=exon_26976_9;Parent=mRNA_26976
contig_36	prediction	CDS	1428573	1428710	.	-	2	ID=CDS_26976;Parent=mRNA_26976
contig_36	prediction	exon	1428200	1428318	.	-	.	ID=exon_26976_10;Parent=mRNA_26976
contig_36	prediction	CDS	1428200	1428318	.	-	2	ID=CDS_26976;Parent=mRNA_26976
contig_36	prediction	exon	1426910	1427103	.	-	.	ID=exon_26976_11;Parent=mRNA_26976
contig_36	prediction	CDS	1426910	1427103	.	-	0	ID=CDS_26976;Parent=mRNA_26976
contig_36	prediction	exon	1425586	1425688	.	-	.	ID=exon_26976_12;Parent=mRNA_26976
contig_36	prediction	CDS	1425586	1425688	.	-	1	ID=CDS_26976;Parent=mRNA_26976
contig_36	prediction	exon	1423160	1423305	.	-	.	ID=exon_26976_13;Parent=mRNA_26976
contig_36	prediction	CDS	1423160	1423305	.	-	0	ID=CDS_26976;Parent=mRNA_26976
contig_36	prediction	exon	1420127	1420277	.	-	.	ID=exon_26976_14;Parent=mRNA_26976
contig_36	prediction	CDS	1420127	1420277	.	-	1	ID=CDS_26976;Parent=mRNA_26976
contig_36	prediction	exon	1418780	1418897	.	-	.	ID=exon_26976_15;Parent=mRNA_26976
contig_36	prediction	CDS	1418780	1418897	.	-	0	ID=CDS_26976;Parent=mRNA_26976
contig_36	prediction	exon	1417067	1417263	.	-	.	ID=exon_26976_16;Parent=mRNA_26976
contig_36	prediction	CDS	1417067	1417263	.	-	2	ID=CDS_26976;Parent=mRNA_26976
contig_36	prediction	gene	1463712	1477123	0	+	.	ID=gene_26978;Name=jgi.p|Macpyr2|8857745;portal_id=Macpyr2;product_name=hypothetical protein;proteinId=8857745;transcriptId=8858783
contig_36	prediction	mRNA	1463712	1477123	.	+	.	ID=mRNA_26978;Name=jgi.p|Macpyr2|8857745;Parent=gene_26978;proteinId=8857745;track=FilteredModels3;transcriptId=8858783
contig_36	prediction	exon	1463712	1464512	.	+	.	ID=exon_26978_1;Parent=mRNA_26978
contig_36	prediction	CDS	1463712	1464512	.	+	0	ID=CDS_26978;Parent=mRNA_26978
contig_36	prediction	exon	1468554	1468682	.	+	.	ID=exon_26978_2;Parent=mRNA_26978
contig_36	prediction	CDS	1468554	1468682	.	+	0	ID=CDS_26978;Parent=mRNA_26978
contig_36	prediction	exon	1470095	1470316	.	+	.	ID=exon_26978_3;Parent=mRNA_26978
contig_36	prediction	CDS	1470095	1470316	.	+	0	ID=CDS_26978;Parent=mRNA_26978
contig_36	prediction	exon	1471342	1471460	.	+	.	ID=exon_26978_4;Parent=mRNA_26978
contig_36	prediction	CDS	1471342	1471460	.	+	0	ID=CDS_26978;Parent=mRNA_26978
contig_36	prediction	exon	1473132	1473468	.	+	.	ID=exon_26978_5;Parent=mRNA_26978
contig_36	prediction	CDS	1473132	1473468	.	+	1	ID=CDS_26978;Parent=mRNA_26978
contig_36	prediction	exon	1474568	1474750	.	+	.	ID=exon_26978_6;Parent=mRNA_26978
contig_36	prediction	CDS	1474568	1474750	.	+	0	ID=CDS_26978;Parent=mRNA_26978
contig_36	prediction	exon	1476491	1477123	.	+	.	ID=exon_26978_7;Parent=mRNA_26978
contig_36	prediction	CDS	1476491	1477123	.	+	0	ID=CDS_26978;Parent=mRNA_26978
contig_36	prediction	gene	1618875	1643072	0	-	.	ID=gene_26981;Name=jgi.p|Macpyr2|8857747;portal_id=Macpyr2;product_name=eukaryotic initiation factor 2A;proteinId=8857747;transcriptId=8858785
contig_36	prediction	mRNA	1618875	1643072	.	-	.	ID=mRNA_26981;Name=jgi.p|Macpyr2|8857747;Parent=gene_26981;proteinId=8857747;track=FilteredModels3;transcriptId=8858785
contig_36	prediction	exon	1642876	1643072	.	-	.	ID=exon_26981_1;Parent=mRNA_26981
contig_36	prediction	CDS	1642876	1643072	.	-	0	ID=CDS_26981;Parent=mRNA_26981
contig_36	prediction	exon	1638848	1638917	.	-	.	ID=exon_26981_2;Parent=mRNA_26981
contig_36	prediction	CDS	1638848	1638917	.	-	1	ID=CDS_26981;Parent=mRNA_26981
contig_36	prediction	exon	1638093	1638250	.	-	.	ID=exon_26981_3;Parent=mRNA_26981
contig_36	prediction	CDS	1638093	1638250	.	-	0	ID=CDS_26981;Parent=mRNA_26981
contig_36	prediction	exon	1637306	1637402	.	-	.	ID=exon_26981_4;Parent=mRNA_26981
contig_36	prediction	CDS	1637306	1637402	.	-	1	ID=CDS_26981;Parent=mRNA_26981
contig_36	prediction	exon	1632868	1632965	.	-	.	ID=exon_26981_5;Parent=mRNA_26981
contig_36	prediction	CDS	1632868	1632965	.	-	0	ID=CDS_26981;Parent=mRNA_26981
contig_36	prediction	exon	1631620	1631704	.	-	.	ID=exon_26981_6;Parent=mRNA_26981
contig_36	prediction	CDS	1631620	1631704	.	-	1	ID=CDS_26981;Parent=mRNA_26981
contig_36	prediction	exon	1630257	1630521	.	-	.	ID=exon_26981_7;Parent=mRNA_26981
contig_36	prediction	CDS	1630257	1630521	.	-	0	ID=CDS_26981;Parent=mRNA_26981
contig_36	prediction	exon	1628792	1628869	.	-	.	ID=exon_26981_8;Parent=mRNA_26981
contig_36	prediction	CDS	1628792	1628869	.	-	2	ID=CDS_26981;Parent=mRNA_26981
contig_36	prediction	exon	1626691	1626857	.	-	.	ID=exon_26981_9;Parent=mRNA_26981
contig_36	prediction	CDS	1626691	1626857	.	-	2	ID=CDS_26981;Parent=mRNA_26981
contig_36	prediction	exon	1625344	1625494	.	-	.	ID=exon_26981_10;Parent=mRNA_26981
contig_36	prediction	CDS	1625344	1625494	.	-	0	ID=CDS_26981;Parent=mRNA_26981
contig_36	prediction	exon	1624538	1624758	.	-	.	ID=exon_26981_11;Parent=mRNA_26981
contig_36	prediction	CDS	1624538	1624758	.	-	2	ID=CDS_26981;Parent=mRNA_26981
contig_36	prediction	exon	1623375	1623605	.	-	.	ID=exon_26981_12;Parent=mRNA_26981
contig_36	prediction	CDS	1623375	1623605	.	-	0	ID=CDS_26981;Parent=mRNA_26981
contig_36	prediction	exon	1618875	1618940	.	-	.	ID=exon_26981_13;Parent=mRNA_26981
contig_36	prediction	CDS	1618875	1618940	.	-	0	ID=CDS_26981;Parent=mRNA_26981
contig_36	prediction	gene	1703517	1705787	0	-	.	ID=gene_26986;Name=jgi.p|Macpyr2|8857750;portal_id=Macpyr2;product_name=expressed protein;proteinId=8857750;transcriptId=8858788
contig_36	prediction	mRNA	1703517	1705787	.	-	.	ID=mRNA_26986;Name=jgi.p|Macpyr2|8857750;Parent=gene_26986;proteinId=8857750;track=FilteredModels3;transcriptId=8858788
contig_36	prediction	exon	1705728	1705787	.	-	.	ID=exon_26986_1;Parent=mRNA_26986
contig_36	prediction	CDS	1705728	1705787	.	-	0	ID=CDS_26986;Parent=mRNA_26986
contig_36	prediction	exon	1704906	1705004	.	-	.	ID=exon_26986_2;Parent=mRNA_26986
contig_36	prediction	CDS	1704906	1705004	.	-	0	ID=CDS_26986;Parent=mRNA_26986
contig_36	prediction	exon	1704189	1704377	.	-	.	ID=exon_26986_3;Parent=mRNA_26986
contig_36	prediction	CDS	1704189	1704377	.	-	0	ID=CDS_26986;Parent=mRNA_26986
contig_36	prediction	exon	1703517	1703816	.	-	.	ID=exon_26986_4;Parent=mRNA_26986
contig_36	prediction	CDS	1703517	1703816	.	-	0	ID=CDS_26986;Parent=mRNA_26986
contig_36	prediction	gene	1783444	1800941	0	-	.	ID=gene_26991;Name=jgi.p|Macpyr2|8857753;portal_id=Macpyr2;product_name=ShTK domain-containing protein;proteinId=8857753;transcriptId=8858791
contig_36	prediction	mRNA	1783444	1800941	.	-	.	ID=mRNA_26991;Name=jgi.p|Macpyr2|8857753;Parent=gene_26991;proteinId=8857753;track=FilteredModels3;transcriptId=8858791
contig_36	prediction	exon	1800813	1800941	.	-	.	ID=exon_26991_1;Parent=mRNA_26991
contig_36	prediction	CDS	1800813	1800941	.	-	0	ID=CDS_26991;Parent=mRNA_26991
contig_36	prediction	exon	1799512	1799733	.	-	.	ID=exon_26991_2;Parent=mRNA_26991
contig_36	prediction	CDS	1799512	1799733	.	-	0	ID=CDS_26991;Parent=mRNA_26991
contig_36	prediction	exon	1798630	1798748	.	-	.	ID=exon_26991_3;Parent=mRNA_26991
contig_36	prediction	CDS	1798630	1798748	.	-	0	ID=CDS_26991;Parent=mRNA_26991
contig_36	prediction	exon	1793444	1793777	.	-	.	ID=exon_26991_4;Parent=mRNA_26991
contig_36	prediction	CDS	1793444	1793777	.	-	1	ID=CDS_26991;Parent=mRNA_26991
contig_36	prediction	exon	1788263	1788445	.	-	.	ID=exon_26991_5;Parent=mRNA_26991
contig_36	prediction	CDS	1788263	1788445	.	-	0	ID=CDS_26991;Parent=mRNA_26991
contig_36	prediction	exon	1783444	1784016	.	-	.	ID=exon_26991_6;Parent=mRNA_26991
contig_36	prediction	CDS	1783444	1784016	.	-	0	ID=CDS_26991;Parent=mRNA_26991
contig_36	prediction	gene	1908283	1912497	0	+	.	ID=gene_26995;Name=jgi.p|Macpyr2|8857756;portal_id=Macpyr2;product_name=hypothetical protein;proteinId=8857756;transcriptId=8858794
contig_36	prediction	mRNA	1908283	1912497	.	+	.	ID=mRNA_26995;Name=jgi.p|Macpyr2|8857756;Parent=gene_26995;proteinId=8857756;track=FilteredModels3;transcriptId=8858794
contig_36	prediction	exon	1908283	1908493	.	+	.	ID=exon_26995_1;Parent=mRNA_26995
contig_36	prediction	CDS	1908283	1908493	.	+	0	ID=CDS_26995;Parent=mRNA_26995
contig_36	prediction	exon	1910999	1911186	.	+	.	ID=exon_26995_2;Parent=mRNA_26995
contig_36	prediction	CDS	1910999	1911186	.	+	2	ID=CDS_26995;Parent=mRNA_26995
contig_36	prediction	exon	1911310	1911402	.	+	.	ID=exon_26995_3;Parent=mRNA_26995
contig_36	prediction	CDS	1911310	1911402	.	+	0	ID=CDS_26995;Parent=mRNA_26995
contig_36	prediction	exon	1911661	1911754	.	+	.	ID=exon_26995_4;Parent=mRNA_26995
contig_36	prediction	CDS	1911661	1911754	.	+	0	ID=CDS_26995;Parent=mRNA_26995
contig_36	prediction	exon	1912139	1912497	.	+	.	ID=exon_26995_5;Parent=mRNA_26995
contig_36	prediction	CDS	1912139	1912497	.	+	2	ID=CDS_26995;Parent=mRNA_26995
contig_36	prediction	gene	1919556	1923368	0	-	.	ID=gene_26997;Name=jgi.p|Macpyr2|8857757;portal_id=Macpyr2;product_name=expressed protein;proteinId=8857757;transcriptId=8858795
contig_36	prediction	mRNA	1919556	1923368	.	-	.	ID=mRNA_26997;Name=jgi.p|Macpyr2|8857757;Parent=gene_26997;proteinId=8857757;track=FilteredModels3;transcriptId=8858795
contig_36	prediction	exon	1921718	1923368	.	-	.	ID=exon_26997_1;Parent=mRNA_26997
contig_36	prediction	CDS	1921718	1923368	.	-	0	ID=CDS_26997;Parent=mRNA_26997
contig_36	prediction	exon	1919556	1919710	.	-	.	ID=exon_26997_2;Parent=mRNA_26997
contig_36	prediction	CDS	1919556	1919710	.	-	2	ID=CDS_26997;Parent=mRNA_26997
contig_36	prediction	gene	1971380	2001638	0	-	.	ID=gene_26998;Name=jgi.p|Macpyr2|8857758;portal_id=Macpyr2;product_name=tyrosinase family member;proteinId=8857758;transcriptId=8858796
contig_36	prediction	mRNA	1971380	2001638	.	-	.	ID=mRNA_26998;Name=jgi.p|Macpyr2|8857758;Parent=gene_26998;proteinId=8857758;track=FilteredModels3;transcriptId=8858796
contig_36	prediction	exon	2000835	2001638	.	-	.	ID=exon_26998_1;Parent=mRNA_26998
contig_36	prediction	CDS	2000835	2001638	.	-	0	ID=CDS_26998;Parent=mRNA_26998
contig_36	prediction	exon	1984059	1984187	.	-	.	ID=exon_26998_2;Parent=mRNA_26998
contig_36	prediction	CDS	1984059	1984187	.	-	0	ID=CDS_26998;Parent=mRNA_26998
contig_36	prediction	exon	1981362	1981583	.	-	.	ID=exon_26998_3;Parent=mRNA_26998
contig_36	prediction	CDS	1981362	1981583	.	-	0	ID=CDS_26998;Parent=mRNA_26998
contig_36	prediction	exon	1980322	1980440	.	-	.	ID=exon_26998_4;Parent=mRNA_26998
contig_36	prediction	CDS	1980322	1980440	.	-	0	ID=CDS_26998;Parent=mRNA_26998
contig_36	prediction	exon	1977626	1977959	.	-	.	ID=exon_26998_5;Parent=mRNA_26998
contig_36	prediction	CDS	1977626	1977959	.	-	1	ID=CDS_26998;Parent=mRNA_26998
contig_36	prediction	exon	1975578	1975760	.	-	.	ID=exon_26998_6;Parent=mRNA_26998
contig_36	prediction	CDS	1975578	1975760	.	-	0	ID=CDS_26998;Parent=mRNA_26998
contig_36	prediction	exon	1971380	1971919	.	-	.	ID=exon_26998_7;Parent=mRNA_26998
contig_36	prediction	CDS	1971380	1971919	.	-	0	ID=CDS_26998;Parent=mRNA_26998
contig_36	prediction	gene	2074943	2094520	0	-	.	ID=gene_27002;Name=jgi.p|Macpyr2|8857762;portal_id=Macpyr2;product_name=tyrosinase family member;proteinId=8857762;transcriptId=8858800
contig_36	prediction	mRNA	2074943	2094520	.	-	.	ID=mRNA_27002;Name=jgi.p|Macpyr2|8857762;Parent=gene_27002;proteinId=8857762;track=FilteredModels3;transcriptId=8858800
contig_36	prediction	exon	2094005	2094520	.	-	.	ID=exon_27002_1;Parent=mRNA_27002
contig_36	prediction	CDS	2094005	2094520	.	-	0	ID=CDS_27002;Parent=mRNA_27002
contig_36	prediction	exon	2082594	2082722	.	-	.	ID=exon_27002_2;Parent=mRNA_27002
contig_36	prediction	CDS	2082594	2082722	.	-	0	ID=CDS_27002;Parent=mRNA_27002
contig_36	prediction	exon	2081760	2081981	.	-	.	ID=exon_27002_3;Parent=mRNA_27002
contig_36	prediction	CDS	2081760	2081981	.	-	0	ID=CDS_27002;Parent=mRNA_27002
contig_36	prediction	exon	2080599	2080717	.	-	.	ID=exon_27002_4;Parent=mRNA_27002
contig_36	prediction	CDS	2080599	2080717	.	-	0	ID=CDS_27002;Parent=mRNA_27002
contig_36	prediction	exon	2079791	2080127	.	-	.	ID=exon_27002_5;Parent=mRNA_27002
contig_36	prediction	CDS	2079791	2080127	.	-	1	ID=CDS_27002;Parent=mRNA_27002
contig_36	prediction	exon	2077372	2077554	.	-	.	ID=exon_27002_6;Parent=mRNA_27002
contig_36	prediction	CDS	2077372	2077554	.	-	0	ID=CDS_27002;Parent=mRNA_27002
contig_36	prediction	exon	2074943	2075500	.	-	.	ID=exon_27002_7;Parent=mRNA_27002
contig_36	prediction	CDS	2074943	2075500	.	-	0	ID=CDS_27002;Parent=mRNA_27002
contig_36	prediction	gene	2246331	2272576	0	+	.	ID=gene_27011;Name=jgi.p|Macpyr2|8857769;portal_id=Macpyr2;product_name=tyrosinase family member;proteinId=8857769;transcriptId=8858807
contig_36	prediction	mRNA	2246331	2272576	.	+	.	ID=mRNA_27011;Name=jgi.p|Macpyr2|8857769;Parent=gene_27011;proteinId=8857769;track=FilteredModels3;transcriptId=8858807
contig_36	prediction	exon	2246331	2247113	.	+	.	ID=exon_27011_1;Parent=mRNA_27011
contig_36	prediction	CDS	2246331	2247113	.	+	0	ID=CDS_27011;Parent=mRNA_27011
contig_36	prediction	exon	2262064	2262195	.	+	.	ID=exon_27011_2;Parent=mRNA_27011
contig_36	prediction	CDS	2262064	2262195	.	+	0	ID=CDS_27011;Parent=mRNA_27011
contig_36	prediction	exon	2262940	2263022	.	+	.	ID=exon_27011_3;Parent=mRNA_27011
contig_36	prediction	CDS	2262940	2263022	.	+	0	ID=CDS_27011;Parent=mRNA_27011
contig_36	prediction	exon	2263106	2263160	.	+	.	ID=exon_27011_4;Parent=mRNA_27011
contig_36	prediction	CDS	2263106	2263160	.	+	1	ID=CDS_27011;Parent=mRNA_27011
contig_36	prediction	exon	2263605	2263711	.	+	.	ID=exon_27011_5;Parent=mRNA_27011
contig_36	prediction	CDS	2263605	2263711	.	+	0	ID=CDS_27011;Parent=mRNA_27011
contig_36	prediction	exon	2265541	2265874	.	+	.	ID=exon_27011_6;Parent=mRNA_27011
contig_36	prediction	CDS	2265541	2265874	.	+	1	ID=CDS_27011;Parent=mRNA_27011
contig_36	prediction	exon	2266067	2266249	.	+	.	ID=exon_27011_7;Parent=mRNA_27011
contig_36	prediction	CDS	2266067	2266249	.	+	0	ID=CDS_27011;Parent=mRNA_27011
contig_36	prediction	exon	2272052	2272576	.	+	.	ID=exon_27011_8;Parent=mRNA_27011
contig_36	prediction	CDS	2272052	2272576	.	+	0	ID=CDS_27011;Parent=mRNA_27011
contig_36	prediction	gene	2321975	2342081	0	-	.	ID=gene_27012;Name=jgi.p|Macpyr2|8857770;portal_id=Macpyr2;product_name=tyrosinase family member;proteinId=8857770;transcriptId=8858808
contig_36	prediction	mRNA	2321975	2342081	.	-	.	ID=mRNA_27012;Name=jgi.p|Macpyr2|8857770;Parent=gene_27012;proteinId=8857770;track=FilteredModels3;transcriptId=8858808
contig_36	prediction	exon	2341293	2342081	.	-	.	ID=exon_27012_1;Parent=mRNA_27012
contig_36	prediction	CDS	2341293	2342081	.	-	0	ID=CDS_27012;Parent=mRNA_27012
contig_36	prediction	exon	2333180	2333311	.	-	.	ID=exon_27012_2;Parent=mRNA_27012
contig_36	prediction	CDS	2333180	2333311	.	-	0	ID=CDS_27012;Parent=mRNA_27012
contig_36	prediction	exon	2331659	2331880	.	-	.	ID=exon_27012_3;Parent=mRNA_27012
contig_36	prediction	CDS	2331659	2331880	.	-	0	ID=CDS_27012;Parent=mRNA_27012
contig_36	prediction	exon	2331109	2331215	.	-	.	ID=exon_27012_4;Parent=mRNA_27012
contig_36	prediction	CDS	2331109	2331215	.	-	0	ID=CDS_27012;Parent=mRNA_27012
contig_36	prediction	exon	2330027	2330360	.	-	.	ID=exon_27012_5;Parent=mRNA_27012
contig_36	prediction	CDS	2330027	2330360	.	-	1	ID=CDS_27012;Parent=mRNA_27012
contig_36	prediction	exon	2325866	2326048	.	-	.	ID=exon_27012_6;Parent=mRNA_27012
contig_36	prediction	CDS	2325866	2326048	.	-	0	ID=CDS_27012;Parent=mRNA_27012
contig_36	prediction	exon	2321975	2322499	.	-	.	ID=exon_27012_7;Parent=mRNA_27012
contig_36	prediction	CDS	2321975	2322499	.	-	0	ID=CDS_27012;Parent=mRNA_27012
contig_36	prediction	gene	2399443	2420416	0	-	.	ID=gene_27014;Name=jgi.p|Macpyr2|8857771;portal_id=Macpyr2;product_name=tyrosinase family member;proteinId=8857771;transcriptId=8858809
contig_36	prediction	mRNA	2399443	2420416	.	-	.	ID=mRNA_27014;Name=jgi.p|Macpyr2|8857771;Parent=gene_27014;proteinId=8857771;track=FilteredModels3;transcriptId=8858809
contig_36	prediction	exon	2419754	2420416	.	-	.	ID=exon_27014_1;Parent=mRNA_27014
contig_36	prediction	CDS	2419754	2420416	.	-	0	ID=CDS_27014;Parent=mRNA_27014
contig_36	prediction	exon	2409353	2409481	.	-	.	ID=exon_27014_2;Parent=mRNA_27014
contig_36	prediction	CDS	2409353	2409481	.	-	0	ID=CDS_27014;Parent=mRNA_27014
contig_36	prediction	exon	2406309	2406530	.	-	.	ID=exon_27014_3;Parent=mRNA_27014
contig_36	prediction	CDS	2406309	2406530	.	-	0	ID=CDS_27014;Parent=mRNA_27014
contig_36	prediction	exon	2404670	2404776	.	-	.	ID=exon_27014_4;Parent=mRNA_27014
contig_36	prediction	CDS	2404670	2404776	.	-	0	ID=CDS_27014;Parent=mRNA_27014
contig_36	prediction	exon	2402851	2403184	.	-	.	ID=exon_27014_5;Parent=mRNA_27014
contig_36	prediction	CDS	2402851	2403184	.	-	1	ID=CDS_27014;Parent=mRNA_27014
contig_36	prediction	exon	2401758	2401940	.	-	.	ID=exon_27014_6;Parent=mRNA_27014
contig_36	prediction	CDS	2401758	2401940	.	-	0	ID=CDS_27014;Parent=mRNA_27014
contig_36	prediction	exon	2399443	2399964	.	-	.	ID=exon_27014_7;Parent=mRNA_27014
contig_36	prediction	CDS	2399443	2399964	.	-	0	ID=CDS_27014;Parent=mRNA_27014
contig_36	prediction	gene	2476822	2499737	0	-	.	ID=gene_27017;Name=jgi.p|Macpyr2|8857772;portal_id=Macpyr2;product_name=Cytochrome P450;proteinId=8857772;transcriptId=8858810
contig_36	prediction	mRNA	2476822	2499737	.	-	.	ID=mRNA_27017;Name=jgi.p|Macpyr2|8857772;Parent=gene_27017;proteinId=8857772;track=FilteredModels3;transcriptId=8858810
contig_36	prediction	exon	2499730	2499737	.	-	.	ID=exon_27017_1;Parent=mRNA_27017
contig_36	prediction	CDS	2499730	2499737	.	-	0	ID=CDS_27017;Parent=mRNA_27017
contig_36	prediction	exon	2498722	2498806	.	-	.	ID=exon_27017_2;Parent=mRNA_27017
contig_36	prediction	CDS	2498722	2498806	.	-	1	ID=CDS_27017;Parent=mRNA_27017
contig_36	prediction	exon	2496330	2496497	.	-	.	ID=exon_27017_3;Parent=mRNA_27017
contig_36	prediction	CDS	2496330	2496497	.	-	0	ID=CDS_27017;Parent=mRNA_27017
contig_36	prediction	exon	2493988	2494064	.	-	.	ID=exon_27017_4;Parent=mRNA_27017
contig_36	prediction	CDS	2493988	2494064	.	-	0	ID=CDS_27017;Parent=mRNA_27017
contig_36	prediction	exon	2492247	2492369	.	-	.	ID=exon_27017_5;Parent=mRNA_27017
contig_36	prediction	CDS	2492247	2492369	.	-	1	ID=CDS_27017;Parent=mRNA_27017
contig_36	prediction	exon	2488668	2488782	.	-	.	ID=exon_27017_6;Parent=mRNA_27017
contig_36	prediction	CDS	2488668	2488782	.	-	1	ID=CDS_27017;Parent=mRNA_27017
contig_36	prediction	exon	2486322	2486443	.	-	.	ID=exon_27017_7;Parent=mRNA_27017
contig_36	prediction	CDS	2486322	2486443	.	-	0	ID=CDS_27017;Parent=mRNA_27017
contig_36	prediction	exon	2483313	2483439	.	-	.	ID=exon_27017_8;Parent=mRNA_27017
contig_36	prediction	CDS	2483313	2483439	.	-	1	ID=CDS_27017;Parent=mRNA_27017
contig_36	prediction	exon	2481009	2481086	.	-	.	ID=exon_27017_9;Parent=mRNA_27017
contig_36	prediction	CDS	2481009	2481086	.	-	0	ID=CDS_27017;Parent=mRNA_27017
contig_36	prediction	exon	2476822	2476905	.	-	.	ID=exon_27017_10;Parent=mRNA_27017
contig_36	prediction	CDS	2476822	2476905	.	-	0	ID=CDS_27017;Parent=mRNA_27017
contig_36	prediction	gene	2589255	2591351	0	+	.	ID=gene_27021;Name=jgi.p|Macpyr2|8857773;portal_id=Macpyr2;product_name=expressed protein;proteinId=8857773;transcriptId=8858811
contig_36	prediction	mRNA	2589255	2591351	.	+	.	ID=mRNA_27021;Name=jgi.p|Macpyr2|8857773;Parent=gene_27021;proteinId=8857773;track=FilteredModels3;transcriptId=8858811
contig_36	prediction	exon	2589255	2589326	.	+	.	ID=exon_27021_1;Parent=mRNA_27021
contig_36	prediction	CDS	2589255	2589326	.	+	0	ID=CDS_27021;Parent=mRNA_27021
contig_36	prediction	exon	2590447	2590565	.	+	.	ID=exon_27021_2;Parent=mRNA_27021
contig_36	prediction	CDS	2590447	2590565	.	+	0	ID=CDS_27021;Parent=mRNA_27021
contig_36	prediction	exon	2590907	2591351	.	+	.	ID=exon_27021_3;Parent=mRNA_27021
contig_36	prediction	CDS	2590907	2591351	.	+	1	ID=CDS_27021;Parent=mRNA_27021
contig_36	prediction	gene	2864582	2865567	0	+	.	ID=gene_27035;Name=jgi.p|Macpyr2|8857786;portal_id=Macpyr2;product_name=hypothetical protein;proteinId=8857786;transcriptId=8858824
contig_36	prediction	mRNA	2864582	2865567	.	+	.	ID=mRNA_27035;Name=jgi.p|Macpyr2|8857786;Parent=gene_27035;proteinId=8857786;track=FilteredModels3;transcriptId=8858824
contig_36	prediction	exon	2864582	2864657	.	+	.	ID=exon_27035_1;Parent=mRNA_27035
contig_36	prediction	CDS	2864582	2864657	.	+	0	ID=CDS_27035;Parent=mRNA_27035
contig_36	prediction	exon	2865245	2865567	.	+	.	ID=exon_27035_2;Parent=mRNA_27035
contig_36	prediction	CDS	2865245	2865567	.	+	2	ID=CDS_27035;Parent=mRNA_27035
contig_36	prediction	gene	2865646	2866068	0	+	.	ID=gene_27036;Name=jgi.p|Macpyr2|8857787;portal_id=Macpyr2;product_name=hypothetical protein;proteinId=8857787;transcriptId=8858825
contig_36	prediction	mRNA	2865646	2866068	.	+	.	ID=mRNA_27036;Name=jgi.p|Macpyr2|8857787;Parent=gene_27036;proteinId=8857787;track=FilteredModels3;transcriptId=8858825
contig_36	prediction	exon	2865646	2865806	.	+	.	ID=exon_27036_1;Parent=mRNA_27036
contig_36	prediction	CDS	2865646	2865806	.	+	0	ID=CDS_27036;Parent=mRNA_27036
contig_36	prediction	exon	2866011	2866068	.	+	.	ID=exon_27036_2;Parent=mRNA_27036
contig_36	prediction	CDS	2866011	2866068	.	+	1	ID=CDS_27036;Parent=mRNA_27036
contig_36	prediction	gene	2885019	2893968	0	+	.	ID=gene_27037;Name=jgi.p|Macpyr2|8857788;portal_id=Macpyr2;product_name=hypothetical protein;proteinId=8857788;transcriptId=8858826
contig_36	prediction	mRNA	2885019	2893968	.	+	.	ID=mRNA_27037;Name=jgi.p|Macpyr2|8857788;Parent=gene_27037;proteinId=8857788;track=FilteredModels3;transcriptId=8858826
contig_36	prediction	exon	2885019	2885097	.	+	.	ID=exon_27037_1;Parent=mRNA_27037
contig_36	prediction	CDS	2885019	2885097	.	+	0	ID=CDS_27037;Parent=mRNA_27037
contig_36	prediction	exon	2888267	2888382	.	+	.	ID=exon_27037_2;Parent=mRNA_27037
contig_36	prediction	CDS	2888267	2888382	.	+	2	ID=CDS_27037;Parent=mRNA_27037
contig_36	prediction	exon	2893147	2893968	.	+	.	ID=exon_27037_3;Parent=mRNA_27037
contig_36	prediction	CDS	2893147	2893968	.	+	0	ID=CDS_27037;Parent=mRNA_27037
contig_36	prediction	gene	3383090	3385217	0	+	.	ID=gene_27046;Name=jgi.p|Macpyr2|8857794;portal_id=Macpyr2;product_name=hypothetical protein;proteinId=8857794;transcriptId=8858832
contig_36	prediction	mRNA	3383090	3385217	.	+	.	ID=mRNA_27046;Name=jgi.p|Macpyr2|8857794;Parent=gene_27046;proteinId=8857794;track=FilteredModels3;transcriptId=8858832
contig_36	prediction	exon	3383090	3383133	.	+	.	ID=exon_27046_1;Parent=mRNA_27046
contig_36	prediction	CDS	3383090	3383133	.	+	0	ID=CDS_27046;Parent=mRNA_27046
contig_36	prediction	exon	3384335	3385217	.	+	.	ID=exon_27046_2;Parent=mRNA_27046
contig_36	prediction	CDS	3384335	3385217	.	+	1	ID=CDS_27046;Parent=mRNA_27046
contig_36	prediction	gene	3437110	3453702	0	+	.	ID=gene_27051;Name=jgi.p|Macpyr2|8857797;portal_id=Macpyr2;product_name=hypothetical protein;proteinId=8857797;transcriptId=8858835
contig_36	prediction	mRNA	3437110	3453702	.	+	.	ID=mRNA_27051;Name=jgi.p|Macpyr2|8857797;Parent=gene_27051;proteinId=8857797;track=FilteredModels3;transcriptId=8858835
contig_36	prediction	exon	3437110	3437853	.	+	.	ID=exon_27051_1;Parent=mRNA_27051
contig_36	prediction	CDS	3437110	3437853	.	+	0	ID=CDS_27051;Parent=mRNA_27051
contig_36	prediction	exon	3442865	3442993	.	+	.	ID=exon_27051_2;Parent=mRNA_27051
contig_36	prediction	CDS	3442865	3442993	.	+	0	ID=CDS_27051;Parent=mRNA_27051
contig_36	prediction	exon	3444432	3444665	.	+	.	ID=exon_27051_3;Parent=mRNA_27051
contig_36	prediction	CDS	3444432	3444665	.	+	0	ID=CDS_27051;Parent=mRNA_27051
contig_36	prediction	exon	3445249	3445367	.	+	.	ID=exon_27051_4;Parent=mRNA_27051
contig_36	prediction	CDS	3445249	3445367	.	+	0	ID=CDS_27051;Parent=mRNA_27051
contig_36	prediction	exon	3449348	3449681	.	+	.	ID=exon_27051_5;Parent=mRNA_27051
contig_36	prediction	CDS	3449348	3449681	.	+	1	ID=CDS_27051;Parent=mRNA_27051
contig_36	prediction	exon	3450722	3450904	.	+	.	ID=exon_27051_6;Parent=mRNA_27051
contig_36	prediction	CDS	3450722	3450904	.	+	0	ID=CDS_27051;Parent=mRNA_27051
contig_36	prediction	exon	3453100	3453702	.	+	.	ID=exon_27051_7;Parent=mRNA_27051
contig_36	prediction	CDS	3453100	3453702	.	+	0	ID=CDS_27051;Parent=mRNA_27051
contig_36	prediction	gene	3488122	3489052	0	+	.	ID=gene_27055;Name=jgi.p|Macpyr2|8857801;portal_id=Macpyr2;product_name=hypothetical protein;proteinId=8857801;transcriptId=8858839
contig_36	prediction	mRNA	3488122	3489052	.	+	.	ID=mRNA_27055;Name=jgi.p|Macpyr2|8857801;Parent=gene_27055;proteinId=8857801;track=FilteredModels3;transcriptId=8858839
contig_36	prediction	exon	3488122	3488753	.	+	.	ID=exon_27055_1;Parent=mRNA_27055
contig_36	prediction	CDS	3488122	3488753	.	+	0	ID=CDS_27055;Parent=mRNA_27055
contig_36	prediction	exon	3488944	3489052	.	+	.	ID=exon_27055_2;Parent=mRNA_27055
contig_36	prediction	CDS	3488944	3489052	.	+	1	ID=CDS_27055;Parent=mRNA_27055
contig_36	prediction	gene	3539511	3555828	0	-	.	ID=gene_27059;Name=jgi.p|Macpyr2|8857804;portal_id=Macpyr2;product_name=hypothetical protein;proteinId=8857804;transcriptId=8858842
contig_36	prediction	mRNA	3539511	3555828	.	-	.	ID=mRNA_27059;Name=jgi.p|Macpyr2|8857804;Parent=gene_27059;proteinId=8857804;track=FilteredModels3;transcriptId=8858842
contig_36	prediction	exon	3555763	3555828	.	-	.	ID=exon_27059_1;Parent=mRNA_27059
contig_36	prediction	CDS	3555763	3555828	.	-	0	ID=CDS_27059;Parent=mRNA_27059
contig_36	prediction	exon	3550358	3550416	.	-	.	ID=exon_27059_2;Parent=mRNA_27059
contig_36	prediction	CDS	3550358	3550416	.	-	0	ID=CDS_27059;Parent=mRNA_27059
contig_36	prediction	exon	3543160	3543229	.	-	.	ID=exon_27059_3;Parent=mRNA_27059
contig_36	prediction	CDS	3543160	3543229	.	-	1	ID=CDS_27059;Parent=mRNA_27059
contig_36	prediction	exon	3542211	3542555	.	-	.	ID=exon_27059_4;Parent=mRNA_27059
contig_36	prediction	CDS	3542211	3542555	.	-	0	ID=CDS_27059;Parent=mRNA_27059
contig_36	prediction	exon	3539511	3539627	.	-	.	ID=exon_27059_5;Parent=mRNA_27059
contig_36	prediction	CDS	3539511	3539627	.	-	0	ID=CDS_27059;Parent=mRNA_27059
contig_36	prediction	gene	3588753	3618706	0	+	.	ID=gene_27061;Name=jgi.p|Macpyr2|8857807;portal_id=Macpyr2;product_name=Ankyrin repeat-containing domain protein;proteinId=8857807;transcriptId=8858845
contig_36	prediction	mRNA	3588753	3618706	.	+	.	ID=mRNA_27061;Name=jgi.p|Macpyr2|8857807;Parent=gene_27061;proteinId=8857807;track=FilteredModels3;transcriptId=8858845
contig_36	prediction	exon	3588753	3588863	.	+	.	ID=exon_27061_1;Parent=mRNA_27061
contig_36	prediction	CDS	3588753	3588863	.	+	0	ID=CDS_27061;Parent=mRNA_27061
contig_36	prediction	exon	3589338	3589409	.	+	.	ID=exon_27061_2;Parent=mRNA_27061
contig_36	prediction	CDS	3589338	3589409	.	+	0	ID=CDS_27061;Parent=mRNA_27061
contig_36	prediction	exon	3590497	3590625	.	+	.	ID=exon_27061_3;Parent=mRNA_27061
contig_36	prediction	CDS	3590497	3590625	.	+	0	ID=CDS_27061;Parent=mRNA_27061
contig_36	prediction	exon	3595203	3595345	.	+	.	ID=exon_27061_4;Parent=mRNA_27061
contig_36	prediction	CDS	3595203	3595345	.	+	0	ID=CDS_27061;Parent=mRNA_27061
contig_36	prediction	exon	3609166	3609277	.	+	.	ID=exon_27061_5;Parent=mRNA_27061
contig_36	prediction	CDS	3609166	3609277	.	+	1	ID=CDS_27061;Parent=mRNA_27061
contig_36	prediction	exon	3612679	3612726	.	+	.	ID=exon_27061_6;Parent=mRNA_27061
contig_36	prediction	CDS	3612679	3612726	.	+	0	ID=CDS_27061;Parent=mRNA_27061
contig_36	prediction	exon	3613437	3613528	.	+	.	ID=exon_27061_7;Parent=mRNA_27061
contig_36	prediction	CDS	3613437	3613528	.	+	0	ID=CDS_27061;Parent=mRNA_27061
contig_36	prediction	exon	3615349	3615709	.	+	.	ID=exon_27061_8;Parent=mRNA_27061
contig_36	prediction	CDS	3615349	3615709	.	+	1	ID=CDS_27061;Parent=mRNA_27061
contig_36	prediction	exon	3616415	3616494	.	+	.	ID=exon_27061_9;Parent=mRNA_27061
contig_36	prediction	CDS	3616415	3616494	.	+	0	ID=CDS_27061;Parent=mRNA_27061
contig_36	prediction	exon	3617043	3617178	.	+	.	ID=exon_27061_10;Parent=mRNA_27061
contig_36	prediction	CDS	3617043	3617178	.	+	1	ID=CDS_27061;Parent=mRNA_27061
contig_36	prediction	exon	3617695	3617748	.	+	.	ID=exon_27061_11;Parent=mRNA_27061
contig_36	prediction	CDS	3617695	3617748	.	+	0	ID=CDS_27061;Parent=mRNA_27061
contig_36	prediction	exon	3618446	3618706	.	+	.	ID=exon_27061_12;Parent=mRNA_27061
contig_36	prediction	CDS	3618446	3618706	.	+	0	ID=CDS_27061;Parent=mRNA_27061
contig_36	prediction	gene	3637057	3641741	0	-	.	ID=gene_27064;Name=jgi.p|Macpyr2|8857809;portal_id=Macpyr2;product_name=expressed protein;proteinId=8857809;transcriptId=8858847
contig_36	prediction	mRNA	3637057	3641741	.	-	.	ID=mRNA_27064;Name=jgi.p|Macpyr2|8857809;Parent=gene_27064;proteinId=8857809;track=FilteredModels3;transcriptId=8858847
contig_36	prediction	exon	3641624	3641741	.	-	.	ID=exon_27064_1;Parent=mRNA_27064
contig_36	prediction	CDS	3641624	3641741	.	-	0	ID=CDS_27064;Parent=mRNA_27064
contig_36	prediction	exon	3637057	3637757	.	-	.	ID=exon_27064_2;Parent=mRNA_27064
contig_36	prediction	CDS	3637057	3637757	.	-	2	ID=CDS_27064;Parent=mRNA_27064
contig_36	prediction	gene	3666359	3681009	0	-	.	ID=gene_27068;Name=jgi.p|Macpyr2|8857811;portal_id=Macpyr2;product_name=hypothetical protein;proteinId=8857811;transcriptId=8858849
contig_36	prediction	mRNA	3666359	3681009	.	-	.	ID=mRNA_27068;Name=jgi.p|Macpyr2|8857811;Parent=gene_27068;proteinId=8857811;track=FilteredModels3;transcriptId=8858849
contig_36	prediction	exon	3680875	3681009	.	-	.	ID=exon_27068_1;Parent=mRNA_27068
contig_36	prediction	CDS	3680875	3681009	.	-	0	ID=CDS_27068;Parent=mRNA_27068
contig_36	prediction	exon	3675187	3675432	.	-	.	ID=exon_27068_2;Parent=mRNA_27068
contig_36	prediction	CDS	3675187	3675432	.	-	0	ID=CDS_27068;Parent=mRNA_27068
contig_36	prediction	exon	3673434	3673566	.	-	.	ID=exon_27068_3;Parent=mRNA_27068
contig_36	prediction	CDS	3673434	3673566	.	-	0	ID=CDS_27068;Parent=mRNA_27068
contig_36	prediction	exon	3672182	3672276	.	-	.	ID=exon_27068_4;Parent=mRNA_27068
contig_36	prediction	CDS	3672182	3672276	.	-	2	ID=CDS_27068;Parent=mRNA_27068
contig_36	prediction	exon	3670155	3670253	.	-	.	ID=exon_27068_5;Parent=mRNA_27068
contig_36	prediction	CDS	3670155	3670253	.	-	0	ID=CDS_27068;Parent=mRNA_27068
contig_36	prediction	exon	3668328	3668431	.	-	.	ID=exon_27068_6;Parent=mRNA_27068
contig_36	prediction	CDS	3668328	3668431	.	-	0	ID=CDS_27068;Parent=mRNA_27068
contig_36	prediction	exon	3667608	3667749	.	-	.	ID=exon_27068_7;Parent=mRNA_27068
contig_36	prediction	CDS	3667608	3667749	.	-	1	ID=CDS_27068;Parent=mRNA_27068
contig_36	prediction	exon	3666359	3666541	.	-	.	ID=exon_27068_8;Parent=mRNA_27068
contig_36	prediction	CDS	3666359	3666541	.	-	0	ID=CDS_27068;Parent=mRNA_27068
contig_36	prediction	gene	3681317	3709382	0	+	.	ID=gene_27069;Name=jgi.p|Macpyr2|8857812;portal_id=Macpyr2;product_name=hypothetical protein;proteinId=8857812;transcriptId=8858850
contig_36	prediction	mRNA	3681317	3709382	.	+	.	ID=mRNA_27069;Name=jgi.p|Macpyr2|8857812;Parent=gene_27069;proteinId=8857812;track=FilteredModels3;transcriptId=8858850
contig_36	prediction	exon	3681317	3681551	.	+	.	ID=exon_27069_1;Parent=mRNA_27069
contig_36	prediction	CDS	3681317	3681551	.	+	0	ID=CDS_27069;Parent=mRNA_27069
contig_36	prediction	exon	3682893	3682984	.	+	.	ID=exon_27069_2;Parent=mRNA_27069
contig_36	prediction	CDS	3682893	3682984	.	+	2	ID=CDS_27069;Parent=mRNA_27069
contig_36	prediction	exon	3684033	3684119	.	+	.	ID=exon_27069_3;Parent=mRNA_27069
contig_36	prediction	CDS	3684033	3684119	.	+	0	ID=CDS_27069;Parent=mRNA_27069
contig_36	prediction	exon	3684666	3684767	.	+	.	ID=exon_27069_4;Parent=mRNA_27069
contig_36	prediction	CDS	3684666	3684767	.	+	0	ID=CDS_27069;Parent=mRNA_27069
contig_36	prediction	exon	3686550	3686867	.	+	.	ID=exon_27069_5;Parent=mRNA_27069
contig_36	prediction	CDS	3686550	3686867	.	+	0	ID=CDS_27069;Parent=mRNA_27069
contig_36	prediction	exon	3688776	3688892	.	+	.	ID=exon_27069_6;Parent=mRNA_27069
contig_36	prediction	CDS	3688776	3688892	.	+	0	ID=CDS_27069;Parent=mRNA_27069
contig_36	prediction	exon	3689406	3689588	.	+	.	ID=exon_27069_7;Parent=mRNA_27069
contig_36	prediction	CDS	3689406	3689588	.	+	0	ID=CDS_27069;Parent=mRNA_27069
contig_36	prediction	exon	3690641	3690795	.	+	.	ID=exon_27069_8;Parent=mRNA_27069
contig_36	prediction	CDS	3690641	3690795	.	+	0	ID=CDS_27069;Parent=mRNA_27069
contig_36	prediction	exon	3694006	3694194	.	+	.	ID=exon_27069_9;Parent=mRNA_27069
contig_36	prediction	CDS	3694006	3694194	.	+	1	ID=CDS_27069;Parent=mRNA_27069
contig_36	prediction	exon	3695200	3695341	.	+	.	ID=exon_27069_10;Parent=mRNA_27069
contig_36	prediction	CDS	3695200	3695341	.	+	1	ID=CDS_27069;Parent=mRNA_27069
contig_36	prediction	exon	3696580	3696824	.	+	.	ID=exon_27069_11;Parent=mRNA_27069
contig_36	prediction	CDS	3696580	3696824	.	+	0	ID=CDS_27069;Parent=mRNA_27069
contig_36	prediction	exon	3697915	3698027	.	+	.	ID=exon_27069_12;Parent=mRNA_27069
contig_36	prediction	CDS	3697915	3698027	.	+	1	ID=CDS_27069;Parent=mRNA_27069
contig_36	prediction	exon	3699192	3699381	.	+	.	ID=exon_27069_13;Parent=mRNA_27069
contig_36	prediction	CDS	3699192	3699381	.	+	2	ID=CDS_27069;Parent=mRNA_27069
contig_36	prediction	exon	3700848	3700932	.	+	.	ID=exon_27069_14;Parent=mRNA_27069
contig_36	prediction	CDS	3700848	3700932	.	+	1	ID=CDS_27069;Parent=mRNA_27069
contig_36	prediction	exon	3704023	3704148	.	+	.	ID=exon_27069_15;Parent=mRNA_27069
contig_36	prediction	CDS	3704023	3704148	.	+	0	ID=CDS_27069;Parent=mRNA_27069
contig_36	prediction	exon	3708912	3709382	.	+	.	ID=exon_27069_16;Parent=mRNA_27069
contig_36	prediction	CDS	3708912	3709382	.	+	0	ID=CDS_27069;Parent=mRNA_27069
contig_36	prediction	gene	3761831	3770552	0	-	.	ID=gene_27074;Name=jgi.p|Macpyr2|8857816;portal_id=Macpyr2;product_name=hypothetical protein;proteinId=8857816;transcriptId=8858854
contig_36	prediction	mRNA	3761831	3770552	.	-	.	ID=mRNA_27074;Name=jgi.p|Macpyr2|8857816;Parent=gene_27074;proteinId=8857816;track=FilteredModels3;transcriptId=8858854
contig_36	prediction	exon	3769974	3770552	.	-	.	ID=exon_27074_1;Parent=mRNA_27074
contig_36	prediction	CDS	3769974	3770552	.	-	0	ID=CDS_27074;Parent=mRNA_27074
contig_36	prediction	exon	3767135	3767277	.	-	.	ID=exon_27074_2;Parent=mRNA_27074
contig_36	prediction	CDS	3767135	3767277	.	-	0	ID=CDS_27074;Parent=mRNA_27074
contig_36	prediction	exon	3766252	3766336	.	-	.	ID=exon_27074_3;Parent=mRNA_27074
contig_36	prediction	CDS	3766252	3766336	.	-	1	ID=CDS_27074;Parent=mRNA_27074
contig_36	prediction	exon	3761831	3762634	.	-	.	ID=exon_27074_4;Parent=mRNA_27074
contig_36	prediction	CDS	3761831	3762634	.	-	0	ID=CDS_27074;Parent=mRNA_27074
contig_36	prediction	gene	3885882	3912941	0	+	.	ID=gene_27083;Name=jgi.p|Macpyr2|8857824;portal_id=Macpyr2;product_name=CASP C terminal-domain containing protein;proteinId=8857824;transcriptId=8858862
contig_36	prediction	mRNA	3885882	3912941	.	+	.	ID=mRNA_27083;Name=jgi.p|Macpyr2|8857824;Parent=gene_27083;proteinId=8857824;track=FilteredModels3;transcriptId=8858862
contig_36	prediction	exon	3885882	3885938	.	+	.	ID=exon_27083_1;Parent=mRNA_27083
contig_36	prediction	CDS	3885882	3885938	.	+	0	ID=CDS_27083;Parent=mRNA_27083
contig_36	prediction	exon	3892491	3892709	.	+	.	ID=exon_27083_2;Parent=mRNA_27083
contig_36	prediction	CDS	3892491	3892709	.	+	0	ID=CDS_27083;Parent=mRNA_27083
contig_36	prediction	exon	3893731	3893903	.	+	.	ID=exon_27083_3;Parent=mRNA_27083
contig_36	prediction	CDS	3893731	3893903	.	+	0	ID=CDS_27083;Parent=mRNA_27083
contig_36	prediction	exon	3894634	3894718	.	+	.	ID=exon_27083_4;Parent=mRNA_27083
contig_36	prediction	CDS	3894634	3894718	.	+	1	ID=CDS_27083;Parent=mRNA_27083
contig_36	prediction	exon	3895595	3895672	.	+	.	ID=exon_27083_5;Parent=mRNA_27083
contig_36	prediction	CDS	3895595	3895672	.	+	0	ID=CDS_27083;Parent=mRNA_27083
contig_36	prediction	exon	3896081	3896167	.	+	.	ID=exon_27083_6;Parent=mRNA_27083
contig_36	prediction	CDS	3896081	3896167	.	+	0	ID=CDS_27083;Parent=mRNA_27083
contig_36	prediction	exon	3896751	3896948	.	+	.	ID=exon_27083_7;Parent=mRNA_27083
contig_36	prediction	CDS	3896751	3896948	.	+	0	ID=CDS_27083;Parent=mRNA_27083
contig_36	prediction	exon	3898651	3898857	.	+	.	ID=exon_27083_8;Parent=mRNA_27083
contig_36	prediction	CDS	3898651	3898857	.	+	0	ID=CDS_27083;Parent=mRNA_27083
contig_36	prediction	exon	3900122	3900792	.	+	.	ID=exon_27083_9;Parent=mRNA_27083
contig_36	prediction	CDS	3900122	3900792	.	+	0	ID=CDS_27083;Parent=mRNA_27083
contig_36	prediction	exon	3901245	3901360	.	+	.	ID=exon_27083_10;Parent=mRNA_27083
contig_36	prediction	CDS	3901245	3901360	.	+	1	ID=CDS_27083;Parent=mRNA_27083
contig_36	prediction	exon	3903378	3903583	.	+	.	ID=exon_27083_11;Parent=mRNA_27083
contig_36	prediction	CDS	3903378	3903583	.	+	2	ID=CDS_27083;Parent=mRNA_27083
contig_36	prediction	exon	3909990	3910132	.	+	.	ID=exon_27083_12;Parent=mRNA_27083
contig_36	prediction	CDS	3909990	3910132	.	+	0	ID=CDS_27083;Parent=mRNA_27083
contig_36	prediction	exon	3910943	3911082	.	+	.	ID=exon_27083_13;Parent=mRNA_27083
contig_36	prediction	CDS	3910943	3911082	.	+	1	ID=CDS_27083;Parent=mRNA_27083
contig_36	prediction	exon	3912727	3912941	.	+	.	ID=exon_27083_14;Parent=mRNA_27083
contig_36	prediction	CDS	3912727	3912941	.	+	2	ID=CDS_27083;Parent=mRNA_27083
contig_36	prediction	gene	3920055	3926268	0	-	.	ID=gene_27085;Name=jgi.p|Macpyr2|8857825;portal_id=Macpyr2;product_name=expressed protein;proteinId=8857825;transcriptId=8858863
contig_36	prediction	mRNA	3920055	3926268	.	-	.	ID=mRNA_27085;Name=jgi.p|Macpyr2|8857825;Parent=gene_27085;proteinId=8857825;track=FilteredModels3;transcriptId=8858863
contig_36	prediction	exon	3926143	3926268	.	-	.	ID=exon_27085_1;Parent=mRNA_27085
contig_36	prediction	CDS	3926143	3926268	.	-	0	ID=CDS_27085;Parent=mRNA_27085
contig_36	prediction	exon	3920055	3920777	.	-	.	ID=exon_27085_2;Parent=mRNA_27085
contig_36	prediction	CDS	3920055	3920777	.	-	0	ID=CDS_27085;Parent=mRNA_27085
contig_36	prediction	gene	4043482	4058844	0	+	.	ID=gene_27095;Name=jgi.p|Macpyr2|8857834;portal_id=Macpyr2;product_name=WD40-repeat-containing domain protein;proteinId=8857834;transcriptId=8858872
contig_36	prediction	mRNA	4043482	4058844	.	+	.	ID=mRNA_27095;Name=jgi.p|Macpyr2|8857834;Parent=gene_27095;proteinId=8857834;track=FilteredModels3;transcriptId=8858872
contig_36	prediction	exon	4043482	4043679	.	+	.	ID=exon_27095_1;Parent=mRNA_27095
contig_36	prediction	CDS	4043482	4043679	.	+	0	ID=CDS_27095;Parent=mRNA_27095
contig_36	prediction	exon	4044072	4044275	.	+	.	ID=exon_27095_2;Parent=mRNA_27095
contig_36	prediction	CDS	4044072	4044275	.	+	0	ID=CDS_27095;Parent=mRNA_27095
contig_36	prediction	exon	4045075	4045321	.	+	.	ID=exon_27095_3;Parent=mRNA_27095
contig_36	prediction	CDS	4045075	4045321	.	+	0	ID=CDS_27095;Parent=mRNA_27095
contig_36	prediction	exon	4046694	4046753	.	+	.	ID=exon_27095_4;Parent=mRNA_27095
contig_36	prediction	CDS	4046694	4046753	.	+	2	ID=CDS_27095;Parent=mRNA_27095
contig_36	prediction	exon	4046864	4046882	.	+	.	ID=exon_27095_5;Parent=mRNA_27095
contig_36	prediction	CDS	4046864	4046882	.	+	2	ID=CDS_27095;Parent=mRNA_27095
contig_36	prediction	exon	4048177	4048321	.	+	.	ID=exon_27095_6;Parent=mRNA_27095
contig_36	prediction	CDS	4048177	4048321	.	+	1	ID=CDS_27095;Parent=mRNA_27095
contig_36	prediction	exon	4049239	4049373	.	+	.	ID=exon_27095_7;Parent=mRNA_27095
contig_36	prediction	CDS	4049239	4049373	.	+	0	ID=CDS_27095;Parent=mRNA_27095
contig_36	prediction	exon	4050241	4050396	.	+	.	ID=exon_27095_8;Parent=mRNA_27095
contig_36	prediction	CDS	4050241	4050396	.	+	0	ID=CDS_27095;Parent=mRNA_27095
contig_36	prediction	exon	4052028	4052195	.	+	.	ID=exon_27095_9;Parent=mRNA_27095
contig_36	prediction	CDS	4052028	4052195	.	+	0	ID=CDS_27095;Parent=mRNA_27095
contig_36	prediction	exon	4052753	4053059	.	+	.	ID=exon_27095_10;Parent=mRNA_27095
contig_36	prediction	CDS	4052753	4053059	.	+	0	ID=CDS_27095;Parent=mRNA_27095
contig_36	prediction	exon	4054113	4054309	.	+	.	ID=exon_27095_11;Parent=mRNA_27095
contig_36	prediction	CDS	4054113	4054309	.	+	2	ID=CDS_27095;Parent=mRNA_27095
contig_36	prediction	exon	4055598	4055780	.	+	.	ID=exon_27095_12;Parent=mRNA_27095
contig_36	prediction	CDS	4055598	4055780	.	+	0	ID=CDS_27095;Parent=mRNA_27095
contig_36	prediction	exon	4056271	4056379	.	+	.	ID=exon_27095_13;Parent=mRNA_27095
contig_36	prediction	CDS	4056271	4056379	.	+	0	ID=CDS_27095;Parent=mRNA_27095
contig_36	prediction	exon	4058735	4058844	.	+	.	ID=exon_27095_14;Parent=mRNA_27095
contig_36	prediction	CDS	4058735	4058844	.	+	2	ID=CDS_27095;Parent=mRNA_27095
contig_36	prediction	gene	4146023	4158565	0	-	.	ID=gene_27104;Name=jgi.p|Macpyr2|8857840;portal_id=Macpyr2;product_name=hypothetical protein;proteinId=8857840;transcriptId=8858878
contig_36	prediction	mRNA	4146023	4158565	.	-	.	ID=mRNA_27104;Name=jgi.p|Macpyr2|8857840;Parent=gene_27104;proteinId=8857840;track=FilteredModels3;transcriptId=8858878
contig_36	prediction	exon	4157121	4158565	.	-	.	ID=exon_27104_1;Parent=mRNA_27104
contig_36	prediction	CDS	4157121	4158565	.	-	0	ID=CDS_27104;Parent=mRNA_27104
contig_36	prediction	exon	4155171	4156305	.	-	.	ID=exon_27104_2;Parent=mRNA_27104
contig_36	prediction	CDS	4155171	4156305	.	-	1	ID=CDS_27104;Parent=mRNA_27104
contig_36	prediction	exon	4154557	4154649	.	-	.	ID=exon_27104_3;Parent=mRNA_27104
contig_36	prediction	CDS	4154557	4154649	.	-	0	ID=CDS_27104;Parent=mRNA_27104
contig_36	prediction	exon	4153719	4153817	.	-	.	ID=exon_27104_4;Parent=mRNA_27104
contig_36	prediction	CDS	4153719	4153817	.	-	0	ID=CDS_27104;Parent=mRNA_27104
contig_36	prediction	exon	4151829	4151992	.	-	.	ID=exon_27104_5;Parent=mRNA_27104
contig_36	prediction	CDS	4151829	4151992	.	-	0	ID=CDS_27104;Parent=mRNA_27104
contig_36	prediction	exon	4149530	4151097	.	-	.	ID=exon_27104_6;Parent=mRNA_27104
contig_36	prediction	CDS	4149530	4151097	.	-	1	ID=CDS_27104;Parent=mRNA_27104
contig_36	prediction	exon	4149305	4149405	.	-	.	ID=exon_27104_7;Parent=mRNA_27104
contig_36	prediction	CDS	4149305	4149405	.	-	2	ID=CDS_27104;Parent=mRNA_27104
contig_36	prediction	exon	4147829	4147990	.	-	.	ID=exon_27104_8;Parent=mRNA_27104
contig_36	prediction	CDS	4147829	4147990	.	-	0	ID=CDS_27104;Parent=mRNA_27104
contig_36	prediction	exon	4146635	4146763	.	-	.	ID=exon_27104_9;Parent=mRNA_27104
contig_36	prediction	CDS	4146635	4146763	.	-	0	ID=CDS_27104;Parent=mRNA_27104
contig_36	prediction	exon	4146023	4146178	.	-	.	ID=exon_27104_10;Parent=mRNA_27104
contig_36	prediction	CDS	4146023	4146178	.	-	0	ID=CDS_27104;Parent=mRNA_27104
contig_36	prediction	gene	4427558	4465222	0	-	.	ID=gene_27122;Name=jgi.p|Macpyr2|8857854;portal_id=Macpyr2;product_name=hypothetical protein;proteinId=8857854;transcriptId=8858892
contig_36	prediction	mRNA	4427558	4465222	.	-	.	ID=mRNA_27122;Name=jgi.p|Macpyr2|8857854;Parent=gene_27122;proteinId=8857854;track=FilteredModels3;transcriptId=8858892
contig_36	prediction	exon	4465139	4465222	.	-	.	ID=exon_27122_1;Parent=mRNA_27122
contig_36	prediction	CDS	4465139	4465222	.	-	0	ID=CDS_27122;Parent=mRNA_27122
contig_36	prediction	exon	4464724	4464881	.	-	.	ID=exon_27122_2;Parent=mRNA_27122
contig_36	prediction	CDS	4464724	4464881	.	-	0	ID=CDS_27122;Parent=mRNA_27122
contig_36	prediction	exon	4464102	4464347	.	-	.	ID=exon_27122_3;Parent=mRNA_27122
contig_36	prediction	CDS	4464102	4464347	.	-	1	ID=CDS_27122;Parent=mRNA_27122
contig_36	prediction	exon	4456364	4456507	.	-	.	ID=exon_27122_4;Parent=mRNA_27122
contig_36	prediction	CDS	4456364	4456507	.	-	1	ID=CDS_27122;Parent=mRNA_27122
contig_36	prediction	exon	4445322	4445535	.	-	.	ID=exon_27122_5;Parent=mRNA_27122
contig_36	prediction	CDS	4445322	4445535	.	-	1	ID=CDS_27122;Parent=mRNA_27122
[truncated: 383,031 more rows]
